# Supplementary material for: Assessing the Ecological Risks of Per‐ and Polyfluoroalkyl Substances: Current State‐of‐the Science and a Proposed Path Forward
Source: Environ Toxicol Chem. 2020 Nov 6;40(3):564–605. doi: 10.1002/etc.4869 (PMC7984443; doi:10.1002/etc.4869)
Supplement: Supplementary file 4 — Supporting information. [file ETC-40-564-s002.xlsx]

## Sheet: SI-3.4
Supplemental Information 3 Ankley et al. 2020 Assessing the Ecological Risks of Per- and Polyfluoroalkyl Substances: Current State-of-the Science and a Proposed Path Forward
Table SI-3.4 Ecotoxicological data (all the effects and endpoints) of PFAS for aquatic invertebrates mined from US EPA ECOTOX Knowledgebase (acces November 2019).
Compound	Number of fluorinated carbons	CAS Number	Chemical Name	Chemical Analysis	Test Method	Species Scientific Name	Species Common Name	Species Group	Organism Lifestage	Organism Age	Age Units	Organism Source	Exposure Type	Media Type	Number of Doses	CONCENTRATION Type	CONCENTRATION STANDARDIZED (converted to a standard unit, mg/l)	Standardized Concentration Units (AI, active ingredient)	Effect	Effect Measurement	Endpoint	Response Site	Significance Level Mean Op	Significance Level Mean	Endpoint Assignment	Observed Duration (Days)	Observed Duration Units (Days)	Control	Test Type (corrected)	Exposure Sample Number	Doses	Experimental Design	Author	Reference Number	Title	Source	Publication Year
TFA	1	76051	2,2,2-Trifluoroacetic acid	Not reported	Not reported	Brachionus calyciflorus	Rotifer	Invertebrates; Standard Test Species	Neonate	<2	Hour(s)	Laboratory	Static	Fresh water	10	Active ingredient	70	AI mg/L	Mortality	Mortality	LC50	Not reported		NA	Author	1	Day(s)	Concurrent control	Acute	10	' 0 mg/L / >=40.0-<=140.0 mg/L	3 REPLICATES	Wang,Y., J. Niu, L. Zhang, and J. Shi	175717	Toxicity Assessment of Perfluorinated Carboxylic Acids (PFCAs) Towards the Rotifer Brachionus calyciflorus	Sci. Total Environ.491/492:266-270	2014
TFA	1	76051	2,2,2-Trifluoroacetic acid	Not reported	Not reported	Brachionus calyciflorus	Rotifer	Invertebrates; Standard Test Species	Neonate	<2	Hour(s)	Laboratory	Renewal	Fresh water	2	Active ingredient	1	AI mg/L	Population	Population growth rate	NOEC	Not reported	>	0.05	ECOTOX	3	Day(s)	Concurrent control	Chronic	10	0 mg/L / 1.0 mg/L		Wang,Y., J. Niu, L. Zhang, and J. Shi	175717	Toxicity Assessment of Perfluorinated Carboxylic Acids (PFCAs) Towards the Rotifer Brachionus calyciflorus	Sci. Total Environ.491/492:266-270	2014
TFA	1	76051	2,2,2-Trifluoroacetic acid	Unmeasured	Not reported	Brachionus calyciflorus	Rotifer	Invertebrates; Standard Test Species	Neonate	<2	Hour(s)	Laboratory	Renewal	Fresh water	2	Active ingredient	1	AI mg/L	Reproduction	Mictic ratio	NOEC	Not reported	>	0.05	ECOTOX	3	Day(s)	Concurrent control	Chronic	10	0 mg/L / 1.0 mg/L		Wang,Y., J. Niu, L. Zhang, and J. Shi	175717	Toxicity Assessment of Perfluorinated Carboxylic Acids (PFCAs) Towards the Rotifer Brachionus calyciflorus	Sci. Total Environ.491/492:266-270	2014
PFHxA	5	307244	2,2,3,3,4,4,5,5,6,6,6-Undecafluorohexanoic acid	Measured	Organization for Economic Cooperation and Development	Daphnia magna	Water Flea	Crustaceans; Standard Test Species	Neonate	<24	Hour(s)	Laboratory	Renewal	Fresh water	10	Active ingredient	724	AI mg/L	Reproduction	Progeny counts/numbers	EC05	Not reported		NA	Author	21	Day(s)	Concurrent control	Chronic	1	0.030 mg/L / 3 mg/L / 15 mg/L / 27 mg/L / 47 mg/L / 83 mg/L / 145 mg/L / 586 mg/L / 770 mg/L / 1777 mg/L	FIFTEEN REPLICATES USED, FED DAILY	Barmentlo,S.H., J.M. Stel, M. Van Doorn, C. Eschauzier, P. De Voogt, and M.H.S. Kraak	175699	Acute and Chronic Toxicity of Short Chained Perfluoroalkyl Substances to Daphnia magna	Environ. Pollut.198:47-53	2015
PFHxA	5	307244	2,2,3,3,4,4,5,5,6,6,6-Undecafluorohexanoic acid	Measured	Organization for Economic Cooperation and Development	Daphnia magna	Water Flea	Crustaceans; Standard Test Species	Neonate	<24	Hour(s)	Laboratory	Renewal	Fresh water	10	Active ingredient	779	AI mg/L	Population	Population growth rate	EC05	Not reported		NA	Author	21	Day(s)	Concurrent control	Chronic	1	0.030 mg/L / 3 mg/L / 15 mg/L / 27 mg/L / 47 mg/L / 83 mg/L / 145 mg/L / 586 mg/L / 770 mg/L / 1777 mg/L	FIFTEEN REPLICATES USED, FED DAILY	Barmentlo,S.H., J.M. Stel, M. Van Doorn, C. Eschauzier, P. De Voogt, and M.H.S. Kraak	175699	Acute and Chronic Toxicity of Short Chained Perfluoroalkyl Substances to Daphnia magna	Environ. Pollut.198:47-53	2015
PFHxA	5	307244	2,2,3,3,4,4,5,5,6,6,6-Undecafluorohexanoic acid	Measured	Organization for Economic Cooperation and Development	Daphnia magna	Water Flea	Crustaceans; Standard Test Species	Neonate	<24	Hour(s)	Laboratory	Static	Fresh water	7	Active ingredient	596	AI mg/L	Intoxication	Immobile	EC05	Not reported		NA	Author	2	Day(s)	Concurrent control	Acute	5	0.001 mg/L / 175 mg/L / 312 mg/L / 555 mg/L / 988 mg/L / 1758 mg/L / 3128 mg/L	FOUR TO SIX REPLICATES USED	Barmentlo,S.H., J.M. Stel, M. Van Doorn, C. Eschauzier, P. De Voogt, and M.H.S. Kraak	175699	Acute and Chronic Toxicity of Short Chained Perfluoroalkyl Substances to Daphnia magna	Environ. Pollut.198:47-53	2015
PFHxA	5	307244	2,2,3,3,4,4,5,5,6,6,6-Undecafluorohexanoic acid	Measured	Organization for Economic Cooperation and Development	Daphnia magna	Water Flea	Crustaceans; Standard Test Species	Neonate	<24	Hour(s)	Laboratory	Static	Fresh water	7	Active ingredient	687	AI mg/L	Intoxication	Immobile	EC10	Not reported		NA	Author	2	Day(s)	Concurrent control	Acute	5	0.001 mg/L / 175 mg/L / 312 mg/L / 555 mg/L / 988 mg/L / 1758 mg/L / 3128 mg/L	FOUR TO SIX REPLICATES USED	Barmentlo,S.H., J.M. Stel, M. Van Doorn, C. Eschauzier, P. De Voogt, and M.H.S. Kraak	175699	Acute and Chronic Toxicity of Short Chained Perfluoroalkyl Substances to Daphnia magna	Environ. Pollut.198:47-53	2015
PFHxA	5	307244	2,2,3,3,4,4,5,5,6,6,6-Undecafluorohexanoic acid	Measured	Organization for Economic Cooperation and Development	Daphnia magna	Water Flea	Crustaceans; Standard Test Species	Neonate	<24	Hour(s)	Laboratory	Renewal	Fresh water	10	Active ingredient	737	AI mg/L	Reproduction	Progeny counts/numbers	EC10	Not reported		NA	Author	21	Day(s)	Concurrent control	Chronic	1	0.030 mg/L / 3 mg/L / 15 mg/L / 27 mg/L / 47 mg/L / 83 mg/L / 145 mg/L / 586 mg/L / 770 mg/L / 1777 mg/L	FIFTEEN REPLICATES USED, FED DAILY	Barmentlo,S.H., J.M. Stel, M. Van Doorn, C. Eschauzier, P. De Voogt, and M.H.S. Kraak	175699	Acute and Chronic Toxicity of Short Chained Perfluoroalkyl Substances to Daphnia magna	Environ. Pollut.198:47-53	2015
PFHxA	5	307244	2,2,3,3,4,4,5,5,6,6,6-Undecafluorohexanoic acid	Measured	Organization for Economic Cooperation and Development	Daphnia magna	Water Flea	Crustaceans; Standard Test Species	Neonate	<24	Hour(s)	Laboratory	Renewal	Fresh water	10	Active ingredient	797	AI mg/L	Population	Population growth rate	EC10	Not reported		NA	Author	21	Day(s)	Concurrent control	Chronic	1	0.030 mg/L / 3 mg/L / 15 mg/L / 27 mg/L / 47 mg/L / 83 mg/L / 145 mg/L / 586 mg/L / 770 mg/L / 1777 mg/L	FIFTEEN REPLICATES USED, FED DAILY	Barmentlo,S.H., J.M. Stel, M. Van Doorn, C. Eschauzier, P. De Voogt, and M.H.S. Kraak	175699	Acute and Chronic Toxicity of Short Chained Perfluoroalkyl Substances to Daphnia magna	Environ. Pollut.198:47-53	2015
PFHxA	5	307244	2,2,3,3,4,4,5,5,6,6,6-Undecafluorohexanoic acid	Measured	Organization for Economic Cooperation and Development	Daphnia magna	Water Flea	Crustaceans; Standard Test Species	Neonate	<24	Hour(s)	Laboratory	Renewal	Fresh water	10	Active ingredient	1273	AI mg/L	Intoxication	Immobile	EC50	Not reported		NA	Author	21	Day(s)	Concurrent control	Chronic	1	0.030 mg/L / 3 mg/L / 15 mg/L / 27 mg/L / 47 mg/L / 83 mg/L / 145 mg/L / 586 mg/L / 770 mg/L / 1777 mg/L	FIFTEEN REPLICATES USED, FED DAILY	Barmentlo,S.H., J.M. Stel, M. Van Doorn, C. Eschauzier, P. De Voogt, and M.H.S. Kraak	175699	Acute and Chronic Toxicity of Short Chained Perfluoroalkyl Substances to Daphnia magna	Environ. Pollut.198:47-53	2015
PFHxA	5	307244	2,2,3,3,4,4,5,5,6,6,6-Undecafluorohexanoic acid	Measured	Organization for Economic Cooperation and Development	Daphnia magna	Water Flea	Crustaceans; Standard Test Species	Neonate	<24	Hour(s)	Laboratory	Renewal	Fresh water	10	Active ingredient	776	AI mg/L	Reproduction	Progeny counts/numbers	EC50	Not reported		NA	Author	21	Day(s)	Concurrent control	Chronic	1	0.030 mg/L / 3 mg/L / 15 mg/L / 27 mg/L / 47 mg/L / 83 mg/L / 145 mg/L / 586 mg/L / 770 mg/L / 1777 mg/L	FIFTEEN REPLICATES USED, FED DAILY	Barmentlo,S.H., J.M. Stel, M. Van Doorn, C. Eschauzier, P. De Voogt, and M.H.S. Kraak	175699	Acute and Chronic Toxicity of Short Chained Perfluoroalkyl Substances to Daphnia magna	Environ. Pollut.198:47-53	2015
PFHxA	5	307244	2,2,3,3,4,4,5,5,6,6,6-Undecafluorohexanoic acid	Measured	Organization for Economic Cooperation and Development	Daphnia magna	Water Flea	Crustaceans; Standard Test Species	Neonate	<24	Hour(s)	Laboratory	Renewal	Fresh water	10	Active ingredient	853	AI mg/L	Population	Population growth rate	EC50	Not reported		NA	Author	21	Day(s)	Concurrent control	Chronic	1	0.030 mg/L / 3 mg/L / 15 mg/L / 27 mg/L / 47 mg/L / 83 mg/L / 145 mg/L / 586 mg/L / 770 mg/L / 1777 mg/L	FIFTEEN REPLICATES USED, FED DAILY	Barmentlo,S.H., J.M. Stel, M. Van Doorn, C. Eschauzier, P. De Voogt, and M.H.S. Kraak	175699	Acute and Chronic Toxicity of Short Chained Perfluoroalkyl Substances to Daphnia magna	Environ. Pollut.198:47-53	2015
PFHxA	5	307244	2,2,3,3,4,4,5,5,6,6,6-Undecafluorohexanoic acid	Measured	Organization for Economic Cooperation and Development	Daphnia magna	Water Flea	Crustaceans; Standard Test Species	Neonate	<24	Hour(s)	Laboratory	Static	Fresh water	7	Active ingredient	1048	AI mg/L	Intoxication	Immobile	EC50	Not reported		NA	Author	2	Day(s)	Concurrent control	Acute	5	0.001 mg/L / 175 mg/L / 312 mg/L / 555 mg/L / 988 mg/L / 1758 mg/L / 3128 mg/L	FOUR TO SIX REPLICATES USED	Barmentlo,S.H., J.M. Stel, M. Van Doorn, C. Eschauzier, P. De Voogt, and M.H.S. Kraak	175699	Acute and Chronic Toxicity of Short Chained Perfluoroalkyl Substances to Daphnia magna	Environ. Pollut.198:47-53	2015
PFHxA	5	307244	2,2,3,3,4,4,5,5,6,6,6-Undecafluorohexanoic acid	Measured	Organization for Economic Cooperation and Development	Daphnia magna	Water Flea	Crustaceans; Standard Test Species	Neonate	<24	Hour(s)	Laboratory	Renewal	Fresh water	10	Active ingredient	1777	AI mg/L	Mortality	Mortality	NR-LETH	Not reported		NA	ECOTOX	4	Day(s)	Concurrent control	Acute (Chronic)	1	0.030 mg/L / 3 mg/L / 15 mg/L / 27 mg/L / 47 mg/L / 83 mg/L / 145 mg/L / 586 mg/L / 770 mg/L / 1777 mg/L	FIFTEEN REPLICATES USED, FED DAILY	Barmentlo,S.H., J.M. Stel, M. Van Doorn, C. Eschauzier, P. De Voogt, and M.H.S. Kraak	175699	Acute and Chronic Toxicity of Short Chained Perfluoroalkyl Substances to Daphnia magna	Environ. Pollut.198:47-53	2015
PFHxA	5	307244	2,2,3,3,4,4,5,5,6,6,6-Undecafluorohexanoic acid	Measured	Organization for Economic Cooperation and Development	Daphnia magna	Water Flea	Crustaceans; Standard Test Species	Neonate	<24	Hour(s)	Laboratory	Renewal	Fresh water	10	Active ingredient	NR	AI mg/L	Reproduction	Progeny counts/numbers	NR	Not reported		NR	Not reported	NR	Day(s)	Concurrent control	Chronic	1	0.030 mg/L / 3 mg/L / 15 mg/L / 27 mg/L / 47 mg/L / 83 mg/L / 145 mg/L / 586 mg/L / 770 mg/L / 1777 mg/L	FIFTEEN REPLICATES USED, FED DAILY	Barmentlo,S.H., J.M. Stel, M. Van Doorn, C. Eschauzier, P. De Voogt, and M.H.S. Kraak	175699	Acute and Chronic Toxicity of Short Chained Perfluoroalkyl Substances to Daphnia magna	Environ. Pollut.198:47-53	2015
PFHxA	5	307244	2,2,3,3,4,4,5,5,6,6,6-Undecafluorohexanoic acid	Not reported	Not reported	Brachionus calyciflorus	Rotifer	Invertebrates; Standard Test Species	Neonate	<2	Hour(s)	Laboratory	Static	Fresh water	10	Active ingredient	140	AI mg/L	Mortality	Mortality	LC50	Not reported		NA	Author	1	Day(s)	Concurrent control	Acute	10	' 0 mg/L / >=40.0-<=140.0 mg/L	3 REPLICATES	Wang,Y., J. Niu, L. Zhang, and J. Shi	175717	Toxicity Assessment of Perfluorinated Carboxylic Acids (PFCAs) Towards the Rotifer Brachionus calyciflorus	Sci. Total Environ.491/492:266-270	2014
PFHxA	5	307244	2,2,3,3,4,4,5,5,6,6,6-Undecafluorohexanoic acid	Not reported	Not reported	Brachionus calyciflorus	Rotifer	Invertebrates; Standard Test Species	Neonate	<2	Hour(s)	Laboratory	Renewal	Fresh water	2	Active ingredient	1	AI mg/L	Reproduction	Mictic ratio	LOEC	Not reported	<	0.05	ECOTOX	3	Day(s)	Concurrent control	Chronic	10	0 mg/L / 1.0 mg/L		Wang,Y., J. Niu, L. Zhang, and J. Shi	175717	Toxicity Assessment of Perfluorinated Carboxylic Acids (PFCAs) Towards the Rotifer Brachionus calyciflorus	Sci. Total Environ.491/492:266-270	2014
PFHxA	5	307244	2,2,3,3,4,4,5,5,6,6,6-Undecafluorohexanoic acid	Not reported	Not reported	Brachionus calyciflorus	Rotifer	Invertebrates; Standard Test Species	Neonate	<2	Hour(s)	Laboratory	Renewal	Fresh water	2	Active ingredient	1	AI mg/L	Population	Population growth rate	LOEC	Not reported	<	0.05	ECOTOX	3	Day(s)	Concurrent control	Chronic	10	0 mg/L / 1.0 mg/L		Wang,Y., J. Niu, L. Zhang, and J. Shi	175717	Toxicity Assessment of Perfluorinated Carboxylic Acids (PFCAs) Towards the Rotifer Brachionus calyciflorus	Sci. Total Environ.491/492:266-270	2014
PFHxA	5	307244	2,2,3,3,4,4,5,5,6,6,6-Undecafluorohexanoic acid	Unmeasured	Not reported	Mytilus californianus	Mussel	Molluscs	Not reported	NR	Not reported	Wild	Static	Salt water	2	Active ingredient	15.7028	AI mg/L	Enzyme(s)	Xenobiotic-transporting ATPase	NOEC	Gill(s)	<	0.05	ECOTOX	0.0625	Day(s)	Carrier or solvent	Acute (Not reported)	NR	0 uM / 50 uM	REPEATED THREE TIMES FOR EACH RESULT, GILLS RINSED PRIOR TO ANALYSIS	Stevenson,C.N., L.A. MacManus-Spencer, T. Luckenbach, R.G. Luthy, and D. Epel	175712	New Perspectives on Perfluorochemical Ecotoxicology: Inhibition and Induction of an Efflux Transporter in the Marine Mussel, Mytilus californianus	Environ. Sci. Technol.40(17): 5580-5585	2006
PFOS	8	307357	1,1,2,2,3,3,4,4,5,5,6,6,7,7,8,8,8-Heptadecafluoro-1-octanesulfonyl fluoride	Unmeasured	Not reported	Paracentrotus lividus	Sea Urchin, Echinoderm	Invertebrates; Standard Test Species	Embryo	NR	Not reported	Wild	Static	Salt water	8	Formulation	0.013	AI mg/L	Development	Slowed, Retarded, Delayed or Non-development	EC01	Not reported		NA	Author	3	Day(s)	Multiple types of controls were reported by the author	Acute (Not reported)	NR	0 ug/L / 0 ug/L / 0 ug/L / 0.5 ug/L / 1 ug/L / 3 ug/L / 5 ug/L / 10 ug/L	6 REPLICATES	Gunduz,G., H. Parlak, O.C. Arslan, M. Boyacioglu, and M.A. Karaaslan	176044	Embryotoxic Effects of Perfluorooctane Sulfonate Compounds in Sea Urchin Paracentrotus lividus	Fresenius Environ. Bull.22(1a): 171-177	2013
PFOS	8	307357	1,1,2,2,3,3,4,4,5,5,6,6,7,7,8,8,8-Heptadecafluoro-1-octanesulfonyl fluoride	Unmeasured	Not reported	Paracentrotus lividus	Sea Urchin, Echinoderm	Invertebrates; Standard Test Species	Embryo	NR	Not reported	Wild	Static	Salt water	8	Formulation	0.046	AI mg/L	Development	Slowed, Retarded, Delayed or Non-development	EC05	Not reported		NA	Author	3	Day(s)	Multiple types of controls were reported by the author	Acute (Not reported)	NR	0 ug/L / 0 ug/L / 0 ug/L / 0.5 ug/L / 1 ug/L / 3 ug/L / 5 ug/L / 10 ug/L	6 REPLICATES	Gunduz,G., H. Parlak, O.C. Arslan, M. Boyacioglu, and M.A. Karaaslan	176044	Embryotoxic Effects of Perfluorooctane Sulfonate Compounds in Sea Urchin Paracentrotus lividus	Fresenius Environ. Bull.22(1a): 171-177	2013
PFOS	8	307357	1,1,2,2,3,3,4,4,5,5,6,6,7,7,8,8,8-Heptadecafluoro-1-octanesulfonyl fluoride	Unmeasured	Not reported	Paracentrotus lividus	Sea Urchin, Echinoderm	Invertebrates; Standard Test Species	Embryo	NR	Not reported	Wild	Static	Salt water	8	Formulation	0.093	AI mg/L	Development	Slowed, Retarded, Delayed or Non-development	EC10	Not reported		NA	Author	3	Day(s)	Multiple types of controls were reported by the author	Acute (Not reported)	NR	0 ug/L / 0 ug/L / 0 ug/L / 0.5 ug/L / 1 ug/L / 3 ug/L / 5 ug/L / 10 ug/L	6 REPLICATES	Gunduz,G., H. Parlak, O.C. Arslan, M. Boyacioglu, and M.A. Karaaslan	176044	Embryotoxic Effects of Perfluorooctane Sulfonate Compounds in Sea Urchin Paracentrotus lividus	Fresenius Environ. Bull.22(1a): 171-177	2013
PFOS	8	307357	1,1,2,2,3,3,4,4,5,5,6,6,7,7,8,8,8-Heptadecafluoro-1-octanesulfonyl fluoride	Unmeasured	Not reported	Paracentrotus lividus	Sea Urchin, Echinoderm	Invertebrates; Standard Test Species	Embryo	NR	Not reported	Wild	Static	Salt water	8	Formulation	0.148	AI mg/L	Development	Slowed, Retarded, Delayed or Non-development	EC15	Not reported		NA	Author	3	Day(s)	Multiple types of controls were reported by the author	Acute (Not reported)	NR	0 ug/L / 0 ug/L / 0 ug/L / 0.5 ug/L / 1 ug/L / 3 ug/L / 5 ug/L / 10 ug/L	6 REPLICATES	Gunduz,G., H. Parlak, O.C. Arslan, M. Boyacioglu, and M.A. Karaaslan	176044	Embryotoxic Effects of Perfluorooctane Sulfonate Compounds in Sea Urchin Paracentrotus lividus	Fresenius Environ. Bull.22(1a): 171-177	2013
PFOS	8	307357	1,1,2,2,3,3,4,4,5,5,6,6,7,7,8,8,8-Heptadecafluoro-1-octanesulfonyl fluoride	Unmeasured	Not reported	Paracentrotus lividus	Sea Urchin, Echinoderm	Invertebrates; Standard Test Species	Embryo	NR	Not reported	Wild	Static	Salt water	8	Formulation	1.074	AI mg/L	Development	Slowed, Retarded, Delayed or Non-development	EC50	Not reported		NA	Author	3	Day(s)	Multiple types of controls were reported by the author	Acute (Not reported)	NR	0 ug/L / 0 ug/L / 0 ug/L / 0.5 ug/L / 1 ug/L / 3 ug/L / 5 ug/L / 10 ug/L	6 REPLICATES	Gunduz,G., H. Parlak, O.C. Arslan, M. Boyacioglu, and M.A. Karaaslan	176044	Embryotoxic Effects of Perfluorooctane Sulfonate Compounds in Sea Urchin Paracentrotus lividus	Fresenius Environ. Bull.22(1a): 171-177	2013
PFOS	8	307357	1,1,2,2,3,3,4,4,5,5,6,6,7,7,8,8,8-Heptadecafluoro-1-octanesulfonyl fluoride	Unmeasured	Not reported	Paracentrotus lividus	Sea Urchin, Echinoderm	Invertebrates; Standard Test Species	Embryo	NR	Not reported	Wild	Static	Salt water	8	Formulation	7.786	AI mg/L	Development	Slowed, Retarded, Delayed or Non-development	EC85	Not reported		NA	Author	3	Day(s)	Multiple types of controls were reported by the author	Acute (Not reported)	NR	0 ug/L / 0 ug/L / 0 ug/L / 0.5 ug/L / 1 ug/L / 3 ug/L / 5 ug/L / 10 ug/L	6 REPLICATES	Gunduz,G., H. Parlak, O.C. Arslan, M. Boyacioglu, and M.A. Karaaslan	176044	Embryotoxic Effects of Perfluorooctane Sulfonate Compounds in Sea Urchin Paracentrotus lividus	Fresenius Environ. Bull.22(1a): 171-177	2013
PFOS	8	307357	1,1,2,2,3,3,4,4,5,5,6,6,7,7,8,8,8-Heptadecafluoro-1-octanesulfonyl fluoride	Unmeasured	Not reported	Paracentrotus lividus	Sea Urchin, Echinoderm	Invertebrates; Standard Test Species	Embryo	NR	Not reported	Wild	Static	Salt water	8	Formulation	12.442	AI mg/L	Development	Slowed, Retarded, Delayed or Non-development	EC90	Not reported		NA	Author	3	Day(s)	Multiple types of controls were reported by the author	Acute (Not reported)	NR	0 ug/L / 0 ug/L / 0 ug/L / 0.5 ug/L / 1 ug/L / 3 ug/L / 5 ug/L / 10 ug/L	6 REPLICATES	Gunduz,G., H. Parlak, O.C. Arslan, M. Boyacioglu, and M.A. Karaaslan	176044	Embryotoxic Effects of Perfluorooctane Sulfonate Compounds in Sea Urchin Paracentrotus lividus	Fresenius Environ. Bull.22(1a): 171-177	2013
PFOS	8	307357	1,1,2,2,3,3,4,4,5,5,6,6,7,7,8,8,8-Heptadecafluoro-1-octanesulfonyl fluoride	Unmeasured	Not reported	Paracentrotus lividus	Sea Urchin, Echinoderm	Invertebrates; Standard Test Species	Embryo	NR	Not reported	Wild	Static	Salt water	8	Formulation	24.916	AI mg/L	Development	Slowed, Retarded, Delayed or Non-development	EC95	Not reported		NA	Author	3	Day(s)	Multiple types of controls were reported by the author	Acute (Not reported)	NR	0 ug/L / 0 ug/L / 0 ug/L / 0.5 ug/L / 1 ug/L / 3 ug/L / 5 ug/L / 10 ug/L	6 REPLICATES	Gunduz,G., H. Parlak, O.C. Arslan, M. Boyacioglu, and M.A. Karaaslan	176044	Embryotoxic Effects of Perfluorooctane Sulfonate Compounds in Sea Urchin Paracentrotus lividus	Fresenius Environ. Bull.22(1a): 171-177	2013
PFOS	8	307357	1,1,2,2,3,3,4,4,5,5,6,6,7,7,8,8,8-Heptadecafluoro-1-octanesulfonyl fluoride	Unmeasured	Not reported	Paracentrotus lividus	Sea Urchin, Echinoderm	Invertebrates; Standard Test Species	Embryo	NR	Not reported	Wild	Static	Salt water	8	Formulation	91.654	AI mg/L	Development	Slowed, Retarded, Delayed or Non-development	EC99	Not reported		NA	Author	3	Day(s)	Multiple types of controls were reported by the author	Acute (Not reported)	NR	0 ug/L / 0 ug/L / 0 ug/L / 0.5 ug/L / 1 ug/L / 3 ug/L / 5 ug/L / 10 ug/L	6 REPLICATES	Gunduz,G., H. Parlak, O.C. Arslan, M. Boyacioglu, and M.A. Karaaslan	176044	Embryotoxic Effects of Perfluorooctane Sulfonate Compounds in Sea Urchin Paracentrotus lividus	Fresenius Environ. Bull.22(1a): 171-177	2013
PFOS	8	307357	1,1,2,2,3,3,4,4,5,5,6,6,7,7,8,8,8-Heptadecafluoro-1-octanesulfonyl fluoride	Unmeasured	Not reported	Paracentrotus lividus	Sea Urchin, Echinoderm	Invertebrates; Standard Test Species	Embryo	NR	Not reported	Wild	Static	Salt water	8	Formulation	0.0005	AI mg/L	Development	Normal	LOEC	Not reported	<	0.01	ECOTOX	3	Day(s)	Multiple types of controls were reported by the author	Acute (Not reported)	NR	0 ug/L / 0 ug/L / 0 ug/L / 0.5 ug/L / 1 ug/L / 3 ug/L / 5 ug/L / 10 ug/L	6 REPLICATES	Gunduz,G., H. Parlak, O.C. Arslan, M. Boyacioglu, and M.A. Karaaslan	176044	Embryotoxic Effects of Perfluorooctane Sulfonate Compounds in Sea Urchin Paracentrotus lividus	Fresenius Environ. Bull.22(1a): 171-177	2013
PFOS	8	307357	1,1,2,2,3,3,4,4,5,5,6,6,7,7,8,8,8-Heptadecafluoro-1-octanesulfonyl fluoride	Unmeasured	Not reported	Paracentrotus lividus	Sea Urchin, Echinoderm	Invertebrates; Standard Test Species	Embryo	NR	Not reported	Wild	Static	Salt water	8	Formulation	0.0005	AI mg/L	Development	Abnormal	LOEC	Not reported	<	0.05	ECOTOX	3	Day(s)	Multiple types of controls were reported by the author	Acute (Not reported)	NR	0 ug/L / 0 ug/L / 0 ug/L / 0.5 ug/L / 1 ug/L / 3 ug/L / 5 ug/L / 10 ug/L	6 REPLICATES	Gunduz,G., H. Parlak, O.C. Arslan, M. Boyacioglu, and M.A. Karaaslan	176044	Embryotoxic Effects of Perfluorooctane Sulfonate Compounds in Sea Urchin Paracentrotus lividus	Fresenius Environ. Bull.22(1a): 171-177	2013
PFOS	8	307357	1,1,2,2,3,3,4,4,5,5,6,6,7,7,8,8,8-Heptadecafluoro-1-octanesulfonyl fluoride	Unmeasured	Not reported	Paracentrotus lividus	Sea Urchin, Echinoderm	Invertebrates; Standard Test Species	Embryo	NR	Not reported	Wild	Static	Salt water	8	Formulation	0.01	AI mg/L	Development	Slowed, Retarded, Delayed or Non-development	NOEC	Not reported	<	0.05	ECOTOX	3	Day(s)	Multiple types of controls were reported by the author	Acute (Not reported)	NR	0 ug/L / 0 ug/L / 0 ug/L / 0.5 ug/L / 1 ug/L / 3 ug/L / 5 ug/L / 10 ug/L	6 REPLICATES	Gunduz,G., H. Parlak, O.C. Arslan, M. Boyacioglu, and M.A. Karaaslan	176044	Embryotoxic Effects of Perfluorooctane Sulfonate Compounds in Sea Urchin Paracentrotus lividus	Fresenius Environ. Bull.22(1a): 171-177	2013
PFOS	8	307357	1,1,2,2,3,3,4,4,5,5,6,6,7,7,8,8,8-Heptadecafluoro-1-octanesulfonyl fluoride	Unmeasured	Not reported	Paracentrotus lividus	Sea Urchin, Echinoderm	Invertebrates; Standard Test Species	Embryo	NR	Not reported	Wild	Static	Salt water	8	Formulation	NR	AI mg/L	Development	Abnormal	NR	Not reported		NR	Not reported	3	Day(s)	Multiple types of controls were reported by the author	Not reported	NR	0 ug/L / 0 ug/L / 0 ug/L / 0.5 ug/L / 1 ug/L / 3 ug/L / 5 ug/L / 10 ug/L	6 REPLICATES	Gunduz,G., H. Parlak, O.C. Arslan, M. Boyacioglu, and M.A. Karaaslan	176044	Embryotoxic Effects of Perfluorooctane Sulfonate Compounds in Sea Urchin Paracentrotus lividus	Fresenius Environ. Bull.22(1a): 171-177	2013
PFOS	8	307357	1,1,2,2,3,3,4,4,5,5,6,6,7,7,8,8,8-Heptadecafluoro-1-octanesulfonyl fluoride	Unmeasured	Not reported	Paracentrotus lividus	Sea Urchin, Echinoderm	Invertebrates; Standard Test Species	Embryo	NR	Not reported	Wild	Static	Salt water	8	Formulation	NR	AI mg/L	Mortality	Mortality	NR	Not reported		NR	Not reported	3	Day(s)	Multiple types of controls were reported by the author	Acute (Not reported)	NR	0 ug/L / 0 ug/L / 0 ug/L / 0.5 ug/L / 1 ug/L / 3 ug/L / 5 ug/L / 10 ug/L	6 REPLICATES	Gunduz,G., H. Parlak, O.C. Arslan, M. Boyacioglu, and M.A. Karaaslan	176044	Embryotoxic Effects of Perfluorooctane Sulfonate Compounds in Sea Urchin Paracentrotus lividus	Fresenius Environ. Bull.22(1a): 171-177	2013
PFDoDA	11	307551	2,2,3,3,4,4,5,5,6,6,7,7,8,8,9,9,10,10,11,11,12,12,12-Tricosafluorododecanoic acid	Unmeasured	Not reported	Chydorus sphaericus	Water Flea	Crustaceans	Neonate	<24	Hour(s)	Laboratory	Static	Fresh water	7	Active ingredient	33.1615	AI mg/L	Intoxication	Immobile	EC50	Not reported		NA	Author	1	Day(s)	Carrier or solvent	Acute	5	0 mM / 0.01 mM / 0.02 mM / 0.03 mM / 0.04 mM / 0.05 mM / 0.06 mM	4 REPLICATES	Ding,G.H., T. Fromel, E.J. Van den Brandhof, R. Baerselman, and W.J.G.M. Peijnenburg	160946	Acute Toxicity of Poly- and Perfluorinated Compounds to Two Cladocerans, Daphnia magna and Chydorus sphaericus	Environ. Toxicol. Chem.31(3): 605-610	2012
PFDoDA	11	307551	2,2,3,3,4,4,5,5,6,6,7,7,8,8,9,9,10,10,11,11,12,12,12-Tricosafluorododecanoic acid	Unmeasured	Not reported	Chydorus sphaericus	Water Flea	Crustaceans	Neonate	<24	Hour(s)	Laboratory	Static	Fresh water	7	Active ingredient	28.2487	AI mg/L	Intoxication	Immobile	EC50	Not reported		NA	Author	2	Day(s)	Carrier or solvent	Acute	5	0 mM / 0.01 mM / 0.02 mM / 0.03 mM / 0.04 mM / 0.05 mM / 0.06 mM	4 REPLICATES	Ding,G.H., T. Fromel, E.J. Van den Brandhof, R. Baerselman, and W.J.G.M. Peijnenburg	160946	Acute Toxicity of Poly- and Perfluorinated Compounds to Two Cladocerans, Daphnia magna and Chydorus sphaericus	Environ. Toxicol. Chem.31(3): 605-610	2012
PFDoDA	11	307551	2,2,3,3,4,4,5,5,6,6,7,7,8,8,9,9,10,10,11,11,12,12,12-Tricosafluorododecanoic acid	Unmeasured	Not reported	Chydorus sphaericus	Water Flea	Crustaceans	Neonate	<24	Hour(s)	Laboratory	Static	Fresh water	7	Active ingredient	18.4231	AI mg/L	Intoxication	Immobile	LOEC	Not reported	<	0.05	ECOTOX	1	Day(s)	Carrier or solvent	Acute	5	0 mM / 0.01 mM / 0.02 mM / 0.03 mM / 0.04 mM / 0.05 mM / 0.06 mM	4 REPLICATES	Ding,G.H., T. Fromel, E.J. Van den Brandhof, R. Baerselman, and W.J.G.M. Peijnenburg	160946	Acute Toxicity of Poly- and Perfluorinated Compounds to Two Cladocerans, Daphnia magna and Chydorus sphaericus	Environ. Toxicol. Chem.31(3): 605-610	2012
PFDoDA	11	307551	2,2,3,3,4,4,5,5,6,6,7,7,8,8,9,9,10,10,11,11,12,12,12-Tricosafluorododecanoic acid	Unmeasured	Not reported	Chydorus sphaericus	Water Flea	Crustaceans	Neonate	<24	Hour(s)	Laboratory	Static	Fresh water	7	Active ingredient	18.4231	AI mg/L	Intoxication	Immobile	LOEC	Not reported	<	0.05	ECOTOX	2	Day(s)	Carrier or solvent	Acute	5	0 mM / 0.01 mM / 0.02 mM / 0.03 mM / 0.04 mM / 0.05 mM / 0.06 mM	4 REPLICATES	Ding,G.H., T. Fromel, E.J. Van den Brandhof, R. Baerselman, and W.J.G.M. Peijnenburg	160946	Acute Toxicity of Poly- and Perfluorinated Compounds to Two Cladocerans, Daphnia magna and Chydorus sphaericus	Environ. Toxicol. Chem.31(3): 605-610	2012
PFDoDA	11	307551	2,2,3,3,4,4,5,5,6,6,7,7,8,8,9,9,10,10,11,11,12,12,12-Tricosafluorododecanoic acid	Unmeasured	Not reported	Chydorus sphaericus	Water Flea	Crustaceans	Neonate	<24	Hour(s)	Laboratory	Static	Fresh water	7	Active ingredient	12.282	AI mg/L	Intoxication	Immobile	NOEC	Not reported	<	0.05	Author	2	Day(s)	Carrier or solvent	Acute	5	0 mM / 0.01 mM / 0.02 mM / 0.03 mM / 0.04 mM / 0.05 mM / 0.06 mM	4 REPLICATES	Ding,G.H., T. Fromel, E.J. Van den Brandhof, R. Baerselman, and W.J.G.M. Peijnenburg	160946	Acute Toxicity of Poly- and Perfluorinated Compounds to Two Cladocerans, Daphnia magna and Chydorus sphaericus	Environ. Toxicol. Chem.31(3): 605-610	2012
PFDoDA	11	307551	2,2,3,3,4,4,5,5,6,6,7,7,8,8,9,9,10,10,11,11,12,12,12-Tricosafluorododecanoic acid	Unmeasured	Not reported	Chydorus sphaericus	Water Flea	Crustaceans	Neonate	<24	Hour(s)	Laboratory	Static	Fresh water	7	Active ingredient	12.282	AI mg/L	Intoxication	Immobile	NOEC	Not reported	<	0.05	Author	1	Day(s)	Carrier or solvent	Acute	5	0 mM / 0.01 mM / 0.02 mM / 0.03 mM / 0.04 mM / 0.05 mM / 0.06 mM	4 REPLICATES	Ding,G.H., T. Fromel, E.J. Van den Brandhof, R. Baerselman, and W.J.G.M. Peijnenburg	160946	Acute Toxicity of Poly- and Perfluorinated Compounds to Two Cladocerans, Daphnia magna and Chydorus sphaericus	Environ. Toxicol. Chem.31(3): 605-610	2012
PFDoDA	11	307551	2,2,3,3,4,4,5,5,6,6,7,7,8,8,9,9,10,10,11,11,12,12,12-Tricosafluorododecanoic acid	Unmeasured	Organization for Economic Cooperation and Development	Daphnia magna	Water Flea	Crustaceans; Standard Test Species	Neonate	<24	Hour(s)	Commercial	Static	Fresh water	7	Active ingredient	99.4845	AI mg/L	Intoxication	Immobile	EC50	Not reported		NA	Author	1	Day(s)	Carrier or solvent	Acute	5	0 mM / 0.08 mM / 0.1 mM / 0.12 mM / 0.15 mM / 0.18 mM / 0.2 mM	4 REPLICATES	Ding,G.H., T. Fromel, E.J. Van den Brandhof, R. Baerselman, and W.J.G.M. Peijnenburg	160946	Acute Toxicity of Poly- and Perfluorinated Compounds to Two Cladocerans, Daphnia magna and Chydorus sphaericus	Environ. Toxicol. Chem.31(3): 605-610	2012
PFDoDA	11	307551	2,2,3,3,4,4,5,5,6,6,7,7,8,8,9,9,10,10,11,11,12,12,12-Tricosafluorododecanoic acid	Unmeasured	Organization for Economic Cooperation and Development	Daphnia magna	Water Flea	Crustaceans; Standard Test Species	Neonate	<24	Hour(s)	Commercial	Static	Fresh water	7	Active ingredient	79.2192	AI mg/L	Intoxication	Immobile	EC50	Not reported		NA	Author	2	Day(s)	Carrier or solvent	Acute	5	0 mM / 0.08 mM / 0.1 mM / 0.12 mM / 0.15 mM / 0.18 mM / 0.2 mM	4 REPLICATES	Ding,G.H., T. Fromel, E.J. Van den Brandhof, R. Baerselman, and W.J.G.M. Peijnenburg	160946	Acute Toxicity of Poly- and Perfluorinated Compounds to Two Cladocerans, Daphnia magna and Chydorus sphaericus	Environ. Toxicol. Chem.31(3): 605-610	2012
PFDoDA	11	307551	2,2,3,3,4,4,5,5,6,6,7,7,8,8,9,9,10,10,11,11,12,12,12-Tricosafluorododecanoic acid	Unmeasured	Organization for Economic Cooperation and Development	Daphnia magna	Water Flea	Crustaceans; Standard Test Species	Neonate	<24	Hour(s)	Commercial	Static	Fresh water	7	Active ingredient	110.538	AI mg/L	Intoxication	Immobile	LOEC	Not reported	<	0.05	ECOTOX	1	Day(s)	Carrier or solvent	Acute	5	0 mM / 0.08 mM / 0.1 mM / 0.12 mM / 0.15 mM / 0.18 mM / 0.2 mM	4 REPLICATES	Ding,G.H., T. Fromel, E.J. Van den Brandhof, R. Baerselman, and W.J.G.M. Peijnenburg	160946	Acute Toxicity of Poly- and Perfluorinated Compounds to Two Cladocerans, Daphnia magna and Chydorus sphaericus	Environ. Toxicol. Chem.31(3): 605-610	2012
PFDoDA	11	307551	2,2,3,3,4,4,5,5,6,6,7,7,8,8,9,9,10,10,11,11,12,12,12-Tricosafluorododecanoic acid	Unmeasured	Organization for Economic Cooperation and Development	Daphnia magna	Water Flea	Crustaceans; Standard Test Species	Neonate	<24	Hour(s)	Commercial	Static	Fresh water	7	Active ingredient	92.1153	AI mg/L	Intoxication	Immobile	LOEC	Not reported	<	0.05	ECOTOX	2	Day(s)	Carrier or solvent	Acute	5	0 mM / 0.08 mM / 0.1 mM / 0.12 mM / 0.15 mM / 0.18 mM / 0.2 mM	4 REPLICATES	Ding,G.H., T. Fromel, E.J. Van den Brandhof, R. Baerselman, and W.J.G.M. Peijnenburg	160946	Acute Toxicity of Poly- and Perfluorinated Compounds to Two Cladocerans, Daphnia magna and Chydorus sphaericus	Environ. Toxicol. Chem.31(3): 605-610	2012
PFDoDA	11	307551	2,2,3,3,4,4,5,5,6,6,7,7,8,8,9,9,10,10,11,11,12,12,12-Tricosafluorododecanoic acid	Unmeasured	Organization for Economic Cooperation and Development	Daphnia magna	Water Flea	Crustaceans; Standard Test Species	Neonate	<24	Hour(s)	Commercial	Static	Fresh water	7	Active ingredient	92.1153	AI mg/L	Intoxication	Immobile	NOEC	Not reported	<	0.05	Author	1	Day(s)	Carrier or solvent	Acute	5	0 mM / 0.08 mM / 0.1 mM / 0.12 mM / 0.15 mM / 0.18 mM / 0.2 mM	4 REPLICATES	Ding,G.H., T. Fromel, E.J. Van den Brandhof, R. Baerselman, and W.J.G.M. Peijnenburg	160946	Acute Toxicity of Poly- and Perfluorinated Compounds to Two Cladocerans, Daphnia magna and Chydorus sphaericus	Environ. Toxicol. Chem.31(3): 605-610	2012
PFDoDA	11	307551	2,2,3,3,4,4,5,5,6,6,7,7,8,8,9,9,10,10,11,11,12,12,12-Tricosafluorododecanoic acid	Unmeasured	Organization for Economic Cooperation and Development	Daphnia magna	Water Flea	Crustaceans; Standard Test Species	Neonate	<24	Hour(s)	Commercial	Static	Fresh water	7	Active ingredient	73.6922	AI mg/L	Intoxication	Immobile	NOEC	Not reported	<	0.05	Author	2	Day(s)	Carrier or solvent	Acute	5	0 mM / 0.08 mM / 0.1 mM / 0.12 mM / 0.15 mM / 0.18 mM / 0.2 mM	4 REPLICATES	Ding,G.H., T. Fromel, E.J. Van den Brandhof, R. Baerselman, and W.J.G.M. Peijnenburg	160946	Acute Toxicity of Poly- and Perfluorinated Compounds to Two Cladocerans, Daphnia magna and Chydorus sphaericus	Environ. Toxicol. Chem.31(3): 605-610	2012
PFDoDA	11	307551	2,2,3,3,4,4,5,5,6,6,7,7,8,8,9,9,10,10,11,11,12,12,12-Tricosafluorododecanoic acid	Measured	Not reported	Chironomus plumosus	Midge	Insects/Spiders	Larva	NR	Instantaneous	Wild	Static	Fresh water	2	Active ingredient	0.00989	AI mg/L	Mortality	Survival	NOEC	Not reported	>	0.05	ECOTOX	10.33	Day(s)	Concurrent control	Chronic (Not reported)	20	0 ppb / 9.89 ppb	THREE REPLICATES, LARVAE NOT KEPT INSIDE POLYPROPYLENE MEMBRANE BAG DURING EXPOSURE, SINGLE WALL CARBONACEOUS MATERIAL EFFECTS	Zhai,Y., X. Xia, X. Zhao, H. Dong, B. Zhu, N. Xia, and J. Dong	177074	Role of Ingestion Route in the Perfluoroalkyl Substance Bioaccumulation by Chironomus plumosus Larvae in Sediments Amended with Carbonaceous Materials	J. Hazard. Mater.302:404-414	2016
PFDoDA	11	307551	2,2,3,3,4,4,5,5,6,6,7,7,8,8,9,9,10,10,11,11,12,12,12-Tricosafluorododecanoic acid	Measured	Not reported	Chironomus plumosus	Midge	Insects/Spiders	Larva	NR	Instantaneous	Wild	Static	Fresh water	2	Active ingredient	0.00989	AI mg/L	Mortality	Survival	NOEC	Not reported	>	0.05	ECOTOX	10.33	Day(s)	Concurrent control	Chronic (Not reported)	20	0 ppb / 9.89 ppb	THREE REPLICATES, LARVAE NOT KEPT INSIDE POLYPROPYLENE MEMBRANE BAG DURING EXPOSURE, MULTI-WALL 1 CARBONACEOUS MATERIAL	Zhai,Y., X. Xia, X. Zhao, H. Dong, B. Zhu, N. Xia, and J. Dong	177074	Role of Ingestion Route in the Perfluoroalkyl Substance Bioaccumulation by Chironomus plumosus Larvae in Sediments Amended with Carbonaceous Materials	J. Hazard. Mater.302:404-414	2016
PFDoDA	11	307551	2,2,3,3,4,4,5,5,6,6,7,7,8,8,9,9,10,10,11,11,12,12,12-Tricosafluorododecanoic acid	Measured	Not reported	Chironomus plumosus	Midge	Insects/Spiders	Larva	NR	Instantaneous	Wild	Static	Fresh water	2	Active ingredient	0.00992	AI mg/L	Mortality	Survival	NOEC	Not reported	>	0.05	ECOTOX	10.33	Day(s)	Concurrent control	Chronic (Not reported)	20	0 ppb / 9.92 ppb	THREE REPLICATES, LARVAE KEPT INSIDE POLYPROPYLENE MEMBRANE BAG DURING EXPOSURE, MULTI-WALL 1 CARBONACEOUS MATERIAL	Zhai,Y., X. Xia, X. Zhao, H. Dong, B. Zhu, N. Xia, and J. Dong	177074	Role of Ingestion Route in the Perfluoroalkyl Substance Bioaccumulation by Chironomus plumosus Larvae in Sediments Amended with Carbonaceous Materials	J. Hazard. Mater.302:404-414	2016
PFDoDA	11	307551	2,2,3,3,4,4,5,5,6,6,7,7,8,8,9,9,10,10,11,11,12,12,12-Tricosafluorododecanoic acid	Measured	Not reported	Chironomus plumosus	Midge	Insects/Spiders	Larva	NR	Instantaneous	Wild	Static	Fresh water	2	Active ingredient	0.00992	AI mg/L	Mortality	Survival	NOEC	Not reported	>	0.05	ECOTOX	10.33	Day(s)	Concurrent control	Chronic (Not reported)	20	0 ppb / 9.92 ppb	THREE REPLICATES, LARVAE KEPT INSIDE POLYPROPYLENE MEMBRANE BAG DURING EXPOSURE, FULLERENE	Zhai,Y., X. Xia, X. Zhao, H. Dong, B. Zhu, N. Xia, and J. Dong	177074	Role of Ingestion Route in the Perfluoroalkyl Substance Bioaccumulation by Chironomus plumosus Larvae in Sediments Amended with Carbonaceous Materials	J. Hazard. Mater.302:404-414	2016
PFDoDA	11	307551	2,2,3,3,4,4,5,5,6,6,7,7,8,8,9,9,10,10,11,11,12,12,12-Tricosafluorododecanoic acid	Measured	Not reported	Chironomus plumosus	Midge	Insects/Spiders	Larva	NR	Instantaneous	Wild	Static	Fresh water	2	Active ingredient	0.00992	AI mg/L	Mortality	Survival	NOEC	Not reported	>	0.05	ECOTOX	10.33	Day(s)	Concurrent control	Chronic (Not reported)	20	0 ppb / 9.92 ppb	THREE REPLICATES, LARVAE KEPT INSIDE POLYPROPYLENE MEMBRANE BAG DURING EXPOSURE, SINGLE WALL CARBONACEOUS MATERIAL	Zhai,Y., X. Xia, X. Zhao, H. Dong, B. Zhu, N. Xia, and J. Dong	177074	Role of Ingestion Route in the Perfluoroalkyl Substance Bioaccumulation by Chironomus plumosus Larvae in Sediments Amended with Carbonaceous Materials	J. Hazard. Mater.302:404-414	2016
PFDoDA	11	307551	2,2,3,3,4,4,5,5,6,6,7,7,8,8,9,9,10,10,11,11,12,12,12-Tricosafluorododecanoic acid	Measured	Not reported	Chironomus plumosus	Midge	Insects/Spiders	Larva	NR	Instantaneous	Wild	Static	Fresh water	2	Active ingredient	0.00992	AI mg/L	Mortality	Survival	NOEC	Not reported	>	0.05	ECOTOX	10.33	Day(s)	Concurrent control	Chronic (Not reported)	20	0 ppb / 9.92 ppb	THREE REPLICATES, LARVAE KEPT INSIDE POLYPROPYLENE MEMBRANE BAG DURING EXPOSURE, MULTI-WALL 1 CARBONACEOUS MATERIAL	Zhai,Y., X. Xia, X. Zhao, H. Dong, B. Zhu, N. Xia, and J. Dong	177074	Role of Ingestion Route in the Perfluoroalkyl Substance Bioaccumulation by Chironomus plumosus Larvae in Sediments Amended with Carbonaceous Materials	J. Hazard. Mater.302:404-414	2016
PFDoDA	11	307551	2,2,3,3,4,4,5,5,6,6,7,7,8,8,9,9,10,10,11,11,12,12,12-Tricosafluorododecanoic acid	Measured	Not reported	Chironomus plumosus	Midge	Insects/Spiders	Larva	NR	Instantaneous	Wild	Static	Fresh water	2	Active ingredient	0.00989	AI mg/L	Mortality	Survival	NOEC	Not reported	>	0.05	ECOTOX	10.33	Day(s)	Concurrent control	Chronic (Not reported)	20	0 ppb / 9.89 ppb	THREE REPLICATES, LARVAE NOT KEPT INSIDE POLYPROPYLENE MEMBRANE BAG DURING EXPOSURE, MULTI-WALL 2 CARBONACEOUS MATERIAL	Zhai,Y., X. Xia, X. Zhao, H. Dong, B. Zhu, N. Xia, and J. Dong	177074	Role of Ingestion Route in the Perfluoroalkyl Substance Bioaccumulation by Chironomus plumosus Larvae in Sediments Amended with Carbonaceous Materials	J. Hazard. Mater.302:404-414	2016
PFDoDA	11	307551	2,2,3,3,4,4,5,5,6,6,7,7,8,8,9,9,10,10,11,11,12,12,12-Tricosafluorododecanoic acid	Measured	Not reported	Chironomus plumosus	Midge	Insects/Spiders	Larva	NR	Instantaneous	Wild	Static	Fresh water	2	Active ingredient	0.00989	AI mg/L	Mortality	Survival	NOEC	Not reported	>	0.05	ECOTOX	10.33	Day(s)	Concurrent control	Chronic (Not reported)	20	0 ppb / 9.89 ppb	THREE REPLICATES, LARVAE NOT KEPT INSIDE POLYPROPYLENE MEMBRANE BAG DURING EXPOSURE, FULLERENE	Zhai,Y., X. Xia, X. Zhao, H. Dong, B. Zhu, N. Xia, and J. Dong	177074	Role of Ingestion Route in the Perfluoroalkyl Substance Bioaccumulation by Chironomus plumosus Larvae in Sediments Amended with Carbonaceous Materials	J. Hazard. Mater.302:404-414	2016
PFDdA	8	307788	2,2,3,3,4,4,5,5,6,6,7,7,8,8,9,9-Hexadecafluorodecanedioic acid	Unmeasured	Not reported	Paramecium caudatum	Ciliate	Invertebrates	Not reported	NR	Not reported	Laboratory	Static	Culture	2	Active ingredient	49.0098	AI mg/L	Behavior	Swimming	NOEC	Not reported	<	0.05	ECOTOX	0.0417	Day(s)	Concurrent control	Not reported	NR	0 uM / 100 uM		Matsubara,E., K. Harada, K. Inoue, and A. Koizumi	110755	Effects of Perfluorinated Amphiphiles on Backward Swimming in Paramecium caudatum	Biochem. Biophys. Res. Commun.339(2): 554-561	2006
C6F11H	6	308247	Undecafluorocyclohexane	Unmeasured	Not coded	Biomphalaria glabrata	Snail	Molluscs	Adult	NR	Not reported	Not reported	Static	Fresh water	NR	Formulation	>10	AI mg/L	Mortality	Mortality	LC50	Not reported		NA	Not coded	1	Day(s)	Insufficient	Acute (Not coded)			ANHYDROUS CACL2, MGSO4 . 7H2O	Duncan,J., and J.W. Pavlik	9662	Effects of Structural Rearrangement on the Molluscicidal Activity of Certain Fluorinated Aromatic Compounds	Bull. W. H. O.42(5): 820-825	1970
PFECHS	8	335240	1,2,2,3,3,4,5,5,6,6-Decafluoro-4-(1,1,2,2,2-pentafluoroethyl)cyclohexanesulfonic acid, Potassium salt (1:1)	Unmeasured	Environment Canada	Daphnia magna	Water Flea	Crustaceans; Standard Test Species	Neonate	<24	Hour(s)	Laboratory	Static	Fresh water	6	Active ingredient	186.61	AI mg/L	Mortality	Mortality	LC50	Not reported		NA	Author	2	Day(s)	Concurrent control	Acute	10	0 mg/L / 0.02 mg/L / 0.2 mg/L / 2 mg/L / 20 mg/L / 200 mg/L	TWO TESTS PERFORMED	Houde,M., M. Douville, M. Giraudo, K. Jean, M. Lepine, C. Spencer, and A.O. De Silva	175700	Endocrine-Disruption Potential of Perfluoroethylcyclohexane Sulfonate (PFECHS) in Chronically Exposed Daphnia magna	Environ. Pollut.218:950-956	2016
PFECHS	8	335240	1,2,2,3,3,4,5,5,6,6-Decafluoro-4-(1,1,2,2,2-pentafluoroethyl)cyclohexanesulfonic acid, Potassium salt (1:1)	Unmeasured	Organization for Economic Cooperation and Development	Daphnia magna	Water Flea	Crustaceans; Standard Test Species	Neonate	<24	Hour(s)	Laboratory	Renewal	Fresh water	4	Active ingredient	6	AI mg/L	Genetics	Vitelline outer layer membrane protein 1 mRNA	LOEC	Whole organism	<	0.05	ECOTOX	12	Day(s)	Concurrent control	Chronic	10	0 mg/L / 0.06 mg/L / 0.6 mg/L / 6 mg/L	FOUR REPLICATES, TWO EXPOSURES CONDUCTED	Houde,M., M. Douville, M. Giraudo, K. Jean, M. Lepine, C. Spencer, and A.O. De Silva	175700	Endocrine-Disruption Potential of Perfluoroethylcyclohexane Sulfonate (PFECHS) in Chronically Exposed Daphnia magna	Environ. Pollut.218:950-956	2016
PFECHS	8	335240	1,2,2,3,3,4,5,5,6,6-Decafluoro-4-(1,1,2,2,2-pentafluoroethyl)cyclohexanesulfonic acid, Potassium salt (1:1)	Unmeasured	Organization for Economic Cooperation and Development	Daphnia magna	Water Flea	Crustaceans; Standard Test Species	Neonate	<24	Hour(s)	Laboratory	Renewal	Fresh water	4	Active ingredient	6	AI mg/L	Genetics	Nuclear receptor 3 mRNA	NOEC	Whole organism	<	0.05	ECOTOX	12	Day(s)	Concurrent control	Chronic	10	0 mg/L / 0.06 mg/L / 0.6 mg/L / 6 mg/L	FOUR REPLICATES, TWO EXPOSURES CONDUCTED	Houde,M., M. Douville, M. Giraudo, K. Jean, M. Lepine, C. Spencer, and A.O. De Silva	175700	Endocrine-Disruption Potential of Perfluoroethylcyclohexane Sulfonate (PFECHS) in Chronically Exposed Daphnia magna	Environ. Pollut.218:950-956	2016
PFECHS	8	335240	1,2,2,3,3,4,5,5,6,6-Decafluoro-4-(1,1,2,2,2-pentafluoroethyl)cyclohexanesulfonic acid, Potassium salt (1:1)	Unmeasured	Organization for Economic Cooperation and Development	Daphnia magna	Water Flea	Crustaceans; Standard Test Species	Neonate	<24	Hour(s)	Laboratory	Renewal	Fresh water	4	Active ingredient	6	AI mg/L	Genetics	Vitellogenin 2 mRNA	NOEC	Whole organism	<	0.05	ECOTOX	12	Day(s)	Concurrent control	Chronic	10	0 mg/L / 0.06 mg/L / 0.6 mg/L / 6 mg/L	FOUR REPLICATES, TWO EXPOSURES CONDUCTED	Houde,M., M. Douville, M. Giraudo, K. Jean, M. Lepine, C. Spencer, and A.O. De Silva	175700	Endocrine-Disruption Potential of Perfluoroethylcyclohexane Sulfonate (PFECHS) in Chronically Exposed Daphnia magna	Environ. Pollut.218:950-956	2016
PFECHS	8	335240	1,2,2,3,3,4,5,5,6,6-Decafluoro-4-(1,1,2,2,2-pentafluoroethyl)cyclohexanesulfonic acid, Potassium salt (1:1)	Unmeasured	Organization for Economic Cooperation and Development	Daphnia magna	Water Flea	Crustaceans; Standard Test Species	Neonate	<24	Hour(s)	Laboratory	Renewal	Fresh water	4	Active ingredient	6	AI mg/L	Genetics	Ultraspiracle mRNA	NOEC	Whole organism	<	0.05	ECOTOX	12	Day(s)	Concurrent control	Chronic	10	0 mg/L / 0.06 mg/L / 0.6 mg/L / 6 mg/L	FOUR REPLICATES, TWO EXPOSURES CONDUCTED	Houde,M., M. Douville, M. Giraudo, K. Jean, M. Lepine, C. Spencer, and A.O. De Silva	175700	Endocrine-Disruption Potential of Perfluoroethylcyclohexane Sulfonate (PFECHS) in Chronically Exposed Daphnia magna	Environ. Pollut.218:950-956	2016
PFECHS	8	335240	1,2,2,3,3,4,5,5,6,6-Decafluoro-4-(1,1,2,2,2-pentafluoroethyl)cyclohexanesulfonic acid, Potassium salt (1:1)	Unmeasured	Organization for Economic Cooperation and Development	Daphnia magna	Water Flea	Crustaceans; Standard Test Species	Neonate	<24	Hour(s)	Laboratory	Renewal	Fresh water	4	Active ingredient	0.6	AI mg/L	Genetics	Vitelline outer layer membrane protein 1 mRNA	NOEC	Whole organism	<	0.05	ECOTOX	12	Day(s)	Concurrent control	Chronic	10	0 mg/L / 0.06 mg/L / 0.6 mg/L / 6 mg/L	FOUR REPLICATES, TWO EXPOSURES CONDUCTED	Houde,M., M. Douville, M. Giraudo, K. Jean, M. Lepine, C. Spencer, and A.O. De Silva	175700	Endocrine-Disruption Potential of Perfluoroethylcyclohexane Sulfonate (PFECHS) in Chronically Exposed Daphnia magna	Environ. Pollut.218:950-956	2016
PFECHS	8	335240	1,2,2,3,3,4,5,5,6,6-Decafluoro-4-(1,1,2,2,2-pentafluoroethyl)cyclohexanesulfonic acid, Potassium salt (1:1)	Unmeasured	Organization for Economic Cooperation and Development	Daphnia magna	Water Flea	Crustaceans; Standard Test Species	Neonate	<24	Hour(s)	Laboratory	Renewal	Fresh water	4	Active ingredient	6	AI mg/L	Genetics	Cuticular protein 65Az mRNA	NOEC	Whole organism	<	0.05	ECOTOX	12	Day(s)	Concurrent control	Chronic	10	0 mg/L / 0.06 mg/L / 0.6 mg/L / 6 mg/L	FOUR REPLICATES, TWO EXPOSURES CONDUCTED	Houde,M., M. Douville, M. Giraudo, K. Jean, M. Lepine, C. Spencer, and A.O. De Silva	175700	Endocrine-Disruption Potential of Perfluoroethylcyclohexane Sulfonate (PFECHS) in Chronically Exposed Daphnia magna	Environ. Pollut.218:950-956	2016
PFECHS	8	335240	1,2,2,3,3,4,5,5,6,6-Decafluoro-4-(1,1,2,2,2-pentafluoroethyl)cyclohexanesulfonic acid, Potassium salt (1:1)	Unmeasured	Organization for Economic Cooperation and Development	Daphnia magna	Water Flea	Crustaceans; Standard Test Species	Neonate	<24	Hour(s)	Laboratory	Renewal	Fresh water	4	Active ingredient	6	AI mg/L	Genetics	Farnesoic acid O-methyltransferase mRNA	NOEC	Whole organism	<	0.05	ECOTOX	12	Day(s)	Concurrent control	Chronic	10	0 mg/L / 0.06 mg/L / 0.6 mg/L / 6 mg/L	FOUR REPLICATES, TWO EXPOSURES CONDUCTED	Houde,M., M. Douville, M. Giraudo, K. Jean, M. Lepine, C. Spencer, and A.O. De Silva	175700	Endocrine-Disruption Potential of Perfluoroethylcyclohexane Sulfonate (PFECHS) in Chronically Exposed Daphnia magna	Environ. Pollut.218:950-956	2016
PFECHS	8	335240	1,2,2,3,3,4,5,5,6,6-Decafluoro-4-(1,1,2,2,2-pentafluoroethyl)cyclohexanesulfonic acid, Potassium salt (1:1)	Unmeasured	Organization for Economic Cooperation and Development	Daphnia magna	Water Flea	Crustaceans; Standard Test Species	Neonate	<24	Hour(s)	Laboratory	Renewal	Fresh water	4	Active ingredient	6	AI mg/L	Genetics	Ecdysone receptor B isoform mRNA	NOEC	Whole organism	<	0.05	ECOTOX	12	Day(s)	Concurrent control	Chronic	10	0 mg/L / 0.06 mg/L / 0.6 mg/L / 6 mg/L	FOUR REPLICATES, TWO EXPOSURES CONDUCTED	Houde,M., M. Douville, M. Giraudo, K. Jean, M. Lepine, C. Spencer, and A.O. De Silva	175700	Endocrine-Disruption Potential of Perfluoroethylcyclohexane Sulfonate (PFECHS) in Chronically Exposed Daphnia magna	Environ. Pollut.218:950-956	2016
PFECHS	8	335240	1,2,2,3,3,4,5,5,6,6-Decafluoro-4-(1,1,2,2,2-pentafluoroethyl)cyclohexanesulfonic acid, Potassium salt (1:1)	Unmeasured	Organization for Economic Cooperation and Development	Daphnia magna	Water Flea	Crustaceans; Standard Test Species	Neonate	<24	Hour(s)	Laboratory	Renewal	Fresh water	4	Active ingredient	6	AI mg/L	Genetics	Yolk protein like protein mRNA	NOEC	Whole organism	<	0.05	ECOTOX	12	Day(s)	Concurrent control	Chronic	10	0 mg/L / 0.06 mg/L / 0.6 mg/L / 6 mg/L	FOUR REPLICATES, TWO EXPOSURES CONDUCTED	Houde,M., M. Douville, M. Giraudo, K. Jean, M. Lepine, C. Spencer, and A.O. De Silva	175700	Endocrine-Disruption Potential of Perfluoroethylcyclohexane Sulfonate (PFECHS) in Chronically Exposed Daphnia magna	Environ. Pollut.218:950-956	2016
PFECHS	8	335240	1,2,2,3,3,4,5,5,6,6-Decafluoro-4-(1,1,2,2,2-pentafluoroethyl)cyclohexanesulfonic acid, Potassium salt (1:1)	Unmeasured	Organization for Economic Cooperation and Development	Daphnia magna	Water Flea	Crustaceans; Standard Test Species	Neonate	<24	Hour(s)	Laboratory	Renewal	Fresh water	4	Active ingredient	6	AI mg/L	Genetics	Juvenile hormone esterase mRNA	NOEC	Whole organism	<	0.05	ECOTOX	12	Day(s)	Concurrent control	Chronic	10	0 mg/L / 0.06 mg/L / 0.6 mg/L / 6 mg/L	FOUR REPLICATES, TWO EXPOSURES CONDUCTED	Houde,M., M. Douville, M. Giraudo, K. Jean, M. Lepine, C. Spencer, and A.O. De Silva	175700	Endocrine-Disruption Potential of Perfluoroethylcyclohexane Sulfonate (PFECHS) in Chronically Exposed Daphnia magna	Environ. Pollut.218:950-956	2016
PFECHS	8	335240	1,2,2,3,3,4,5,5,6,6-Decafluoro-4-(1,1,2,2,2-pentafluoroethyl)cyclohexanesulfonic acid, Potassium salt (1:1)	Unmeasured	Organization for Economic Cooperation and Development	Daphnia magna	Water Flea	Crustaceans; Standard Test Species	Neonate	<24	Hour(s)	Laboratory	Renewal	Fresh water	4	Active ingredient	6	AI mg/L	Genetics	Ecdysone receptor A1 mRNA	NOEC	Whole organism	<	0.05	ECOTOX	12	Day(s)	Concurrent control	Chronic	10	0 mg/L / 0.06 mg/L / 0.6 mg/L / 6 mg/L	FOUR REPLICATES, TWO EXPOSURES CONDUCTED	Houde,M., M. Douville, M. Giraudo, K. Jean, M. Lepine, C. Spencer, and A.O. De Silva	175700	Endocrine-Disruption Potential of Perfluoroethylcyclohexane Sulfonate (PFECHS) in Chronically Exposed Daphnia magna	Environ. Pollut.218:950-956	2016
PFECHS	8	335240	1,2,2,3,3,4,5,5,6,6-Decafluoro-4-(1,1,2,2,2-pentafluoroethyl)cyclohexanesulfonic acid, Potassium salt (1:1)	Unmeasured	Organization for Economic Cooperation and Development	Daphnia magna	Water Flea	Crustaceans; Standard Test Species	Neonate	<24	Hour(s)	Laboratory	Renewal	Fresh water	4	Active ingredient	NR	AI mg/L	Genetics	Ecdysone phosphate phosphatase mRNA	NR	Whole organism	<	0.05	Not reported	12	Day(s)	Concurrent control	Chronic	10	0 mg/L / 0.06 mg/L / 0.6 mg/L / 6 mg/L	FOUR REPLICATES, TWO EXPOSURES CONDUCTED	Houde,M., M. Douville, M. Giraudo, K. Jean, M. Lepine, C. Spencer, and A.O. De Silva	175700	Endocrine-Disruption Potential of Perfluoroethylcyclohexane Sulfonate (PFECHS) in Chronically Exposed Daphnia magna	Environ. Pollut.218:950-956	2016
PFECHS	8	335240	1,2,2,3,3,4,5,5,6,6-Decafluoro-4-(1,1,2,2,2-pentafluoroethyl)cyclohexanesulfonic acid, Potassium salt (1:1)	Unmeasured	Organization for Economic Cooperation and Development	Daphnia magna	Water Flea	Crustaceans; Standard Test Species	Neonate	<24	Hour(s)	Laboratory	Renewal	Fresh water	4	Active ingredient	NR	AI mg/L	Genetics	Vitellogenin mRNA	NR	Whole organism	<	0.05	Not reported	12	Day(s)	Concurrent control	Chronic	10	0 mg/L / 0.06 mg/L / 0.6 mg/L / 6 mg/L	FOUR REPLICATES, TWO EXPOSURES CONDUCTED	Houde,M., M. Douville, M. Giraudo, K. Jean, M. Lepine, C. Spencer, and A.O. De Silva	175700	Endocrine-Disruption Potential of Perfluoroethylcyclohexane Sulfonate (PFECHS) in Chronically Exposed Daphnia magna	Environ. Pollut.218:950-956	2016
PFECHS	8	335240	1,2,2,3,3,4,5,5,6,6-Decafluoro-4-(1,1,2,2,2-pentafluoroethyl)cyclohexanesulfonic acid, Potassium salt (1:1)	Unmeasured	Organization for Economic Cooperation and Development	Daphnia magna	Water Flea	Crustaceans; Standard Test Species	Neonate	<24	Hour(s)	Laboratory	Renewal	Fresh water	4	Active ingredient	NR	AI mg/L	Reproduction	Progeny counts/numbers	NR	Whole organism		NR	Not reported	12	Day(s)	Concurrent control	Chronic	10	0 mg/L / 0.06 mg/L / 0.6 mg/L / 6 mg/L	FOUR REPLICATES, SECOND EXPOSURE	Houde,M., M. Douville, M. Giraudo, K. Jean, M. Lepine, C. Spencer, and A.O. De Silva	175700	Endocrine-Disruption Potential of Perfluoroethylcyclohexane Sulfonate (PFECHS) in Chronically Exposed Daphnia magna	Environ. Pollut.218:950-956	2016
PFECHS	8	335240	1,2,2,3,3,4,5,5,6,6-Decafluoro-4-(1,1,2,2,2-pentafluoroethyl)cyclohexanesulfonic acid, Potassium salt (1:1)	Unmeasured	Organization for Economic Cooperation and Development	Daphnia magna	Water Flea	Crustaceans; Standard Test Species	Neonate	<24	Hour(s)	Laboratory	Renewal	Fresh water	4	Active ingredient	NR	AI mg/L	Growth	Length	NR	Whole organism		NR	Not reported	12	Day(s)	Concurrent control	Chronic	10	0 mg/L / 0.06 mg/L / 0.6 mg/L / 6 mg/L	FOUR REPLICATES, SECOND EXPOSURE	Houde,M., M. Douville, M. Giraudo, K. Jean, M. Lepine, C. Spencer, and A.O. De Silva	175700	Endocrine-Disruption Potential of Perfluoroethylcyclohexane Sulfonate (PFECHS) in Chronically Exposed Daphnia magna	Environ. Pollut.218:950-956	2016
PFECHS	8	335240	1,2,2,3,3,4,5,5,6,6-Decafluoro-4-(1,1,2,2,2-pentafluoroethyl)cyclohexanesulfonic acid, Potassium salt (1:1)	Unmeasured	Organization for Economic Cooperation and Development	Daphnia magna	Water Flea	Crustaceans; Standard Test Species	Neonate	<24	Hour(s)	Laboratory	Renewal	Fresh water	4	Active ingredient	0.06 (NR)	AI mg/L	Mortality	Survival	NR-ZERO (NR)	Not reported		NR	Not reported	12	Day(s)	Concurrent control	Chronic	10	0 mg/L / 0.06 mg/L / 0.6 mg/L / 6 mg/L	FOUR REPLICATES, SECOND EXPOSURE	Houde,M., M. Douville, M. Giraudo, K. Jean, M. Lepine, C. Spencer, and A.O. De Silva	175700	Endocrine-Disruption Potential of Perfluoroethylcyclohexane Sulfonate (PFECHS) in Chronically Exposed Daphnia magna	Environ. Pollut.218:950-956	2016
PFECHS	8	335240	1,2,2,3,3,4,5,5,6,6-Decafluoro-4-(1,1,2,2,2-pentafluoroethyl)cyclohexanesulfonic acid, Potassium salt (1:1)	Unmeasured	Organization for Economic Cooperation and Development	Daphnia magna	Water Flea	Crustaceans; Standard Test Species	Neonate	<24	Hour(s)	Laboratory	Renewal	Fresh water	4	Active ingredient	0.06 (NR)	AI mg/L	Mortality	Survival	NR-ZERO (NR)	Not reported		NR	Not reported	12	Day(s)	Concurrent control	Chronic	10	0 mg/L / 0.06 mg/L / 0.6 mg/L / 6 mg/L	FOUR REPLICATES, FIRST EXPOSURE	Houde,M., M. Douville, M. Giraudo, K. Jean, M. Lepine, C. Spencer, and A.O. De Silva	175700	Endocrine-Disruption Potential of Perfluoroethylcyclohexane Sulfonate (PFECHS) in Chronically Exposed Daphnia magna	Environ. Pollut.218:950-956	2016
PFECHS	8	335240	1,2,2,3,3,4,5,5,6,6-Decafluoro-4-(1,1,2,2,2-pentafluoroethyl)cyclohexanesulfonic acid, Potassium salt (1:1)	Unmeasured	Organization for Economic Cooperation and Development	Daphnia magna	Water Flea	Crustaceans; Standard Test Species	Neonate	<24	Hour(s)	Laboratory	Renewal	Fresh water	4	Active ingredient	NR	AI mg/L	Reproduction	Progeny counts/numbers	NR	Whole organism		NR	Not reported	12	Day(s)	Concurrent control	Chronic	10	0 mg/L / 0.06 mg/L / 0.6 mg/L / 6 mg/L	FOUR REPLICATES, FIRST EXPOSURE	Houde,M., M. Douville, M. Giraudo, K. Jean, M. Lepine, C. Spencer, and A.O. De Silva	175700	Endocrine-Disruption Potential of Perfluoroethylcyclohexane Sulfonate (PFECHS) in Chronically Exposed Daphnia magna	Environ. Pollut.218:950-956	2016
PFECHS	8	335240	1,2,2,3,3,4,5,5,6,6-Decafluoro-4-(1,1,2,2,2-pentafluoroethyl)cyclohexanesulfonic acid, Potassium salt (1:1)	Unmeasured	Organization for Economic Cooperation and Development	Daphnia magna	Water Flea	Crustaceans; Standard Test Species	Neonate	<24	Hour(s)	Laboratory	Renewal	Fresh water	4	Active ingredient	NR	AI mg/L	Growth	Length	NR	Whole organism		NR	Not reported	12	Day(s)	Concurrent control	Chronic	10	0 mg/L / 0.06 mg/L / 0.6 mg/L / 6 mg/L	FOUR REPLICATES, FIRST EXPOSURE	Houde,M., M. Douville, M. Giraudo, K. Jean, M. Lepine, C. Spencer, and A.O. De Silva	175700	Endocrine-Disruption Potential of Perfluoroethylcyclohexane Sulfonate (PFECHS) in Chronically Exposed Daphnia magna	Environ. Pollut.218:950-956	2016
PFECHS	8	335240	1,2,2,3,3,4,5,5,6,6-Decafluoro-4-(1,1,2,2,2-pentafluoroethyl)cyclohexanesulfonic acid, Potassium salt (1:1)	Unmeasured	Organization for Economic Cooperation and Development	Daphnia magna	Water Flea	Crustaceans; Standard Test Species	Neonate	<24	Hour(s)	Laboratory	Renewal	Fresh water	4	Active ingredient	NR	AI mg/L	Genetics	Vitellogenin 1 mRNA	NR	Whole organism	<	0.05	Not reported	12	Day(s)	Concurrent control	Chronic	10	0 mg/L / 0.06 mg/L / 0.6 mg/L / 6 mg/L	FOUR REPLICATES, TWO EXPOSURES CONDUCTED	Houde,M., M. Douville, M. Giraudo, K. Jean, M. Lepine, C. Spencer, and A.O. De Silva	175700	Endocrine-Disruption Potential of Perfluoroethylcyclohexane Sulfonate (PFECHS) in Chronically Exposed Daphnia magna	Environ. Pollut.218:950-956	2016
PFOA	7	335671	2,2,3,3,4,4,5,5,6,6,7,7,8,8,8-Pentadecafluorooctanoic acid	Unmeasured	Not reported	Siriella armata	Mysid	Crustaceans	Neonate	<24	Hour(s)	Laboratory	Static	Salt water	11	Active ingredient	7.8	AI mg/L	Mortality	Mortality	EC10	Not reported		NA	Author	4	Day(s)	Carrier or solvent	Acute early life stage	5	0 mg/L / 1 mg/L / 2 mg/L / 5 mg/L / 10 mg/L / 20 mg/L / 50 mg/L / 100 mg/L / 200 mg/L / 500 mg/L / 750 mg/L	FOUR REPLICATES	Mhadhbi,L., D. Rial, S. Perez, and R. Beiras	160548	Ecological Risk Assessment of Perfluorooctanoic Acid (PFOA) and Perfluorooctanesulfonic Acid (PFOS) in Marine Environment Using Isochrysis galbana, Paracentrotus lividus, Siriella armata and Psetta maxima	J. Environ. Monit.14(5): 1375-1382	2012
PFOA	7	335671	2,2,3,3,4,4,5,5,6,6,7,7,8,8,8-Pentadecafluorooctanoic acid	Unmeasured	American Society for Testing and Materials	Daphnia pulicaria	Water Flea	Crustaceans	Not reported	NR	Not reported	Laboratory	Static	Fresh water	6	Active ingredient	97 (97720.7088)	AI mg/L	Intoxication	Immobile	EC10	Not reported		NA	Author	2	Day(s)	Concurrent control	Acute	NR	0 mg/L / 26.3 mg/L / 52.6 mg/L / 105 mg/L / 210 mg/L / 420 mg/L (0 mg/L / 26.3 mg/L / 52.6 mg/L / 105 mg/L / 210 mg/L / 420 mg/L)	THREE TO FOUR REPLICATES TESTED TWICE	Boudreau,T.M.	175259	Toxicity of Perfluorinated Organic Acids to Selected Freshwater Organisms Under Laboratory and Field Conditions	M.S. Thesis, University of Guelph, Ontario, Canada:145 p.	2002
PFOA	7	335671	2,2,3,3,4,4,5,5,6,6,7,7,8,8,8-Pentadecafluorooctanoic acid	Unmeasured	Not coded	Moina macrocopa	Water Flea	Crustaceans	Neonate	<24	Hour(s)	Not reported	Not reported	Fresh water	6	Formulation	199.51	AI mg/L	Intoxication	Immobile	EC50	Not reported		NA	Author	2	Day(s)	Concurrent control	Acute (Not coded)			4 REPLICATES	Ji,K., Y. Kim, S. Oh, B. Ahn, H. Jo, and K. Choi	114976	Toxicity of Perfluorooctane Sulfonic Acid and Perfluorooctanoic Acid on Freshwater Macroinvertebrates (Daphnia magna and Moina macrocopa) and Fish (Oryzias latipes)	Environ. Toxicol. Chem.27(10): 2159-2168	2008
PFOA	7	335671	2,2,3,3,4,4,5,5,6,6,7,7,8,8,8-Pentadecafluorooctanoic acid	Unmeasured	Not coded	Moina macrocopa	Water Flea	Crustaceans	Neonate	<24	Hour(s)	Not reported	Not reported	Fresh water	6	Formulation	348.76	AI mg/L	Intoxication	Immobile	EC50	Not reported		NA	Author	1	Day(s)	Concurrent control	Acute (Not coded)			4 REPLICATES	Ji,K., Y. Kim, S. Oh, B. Ahn, H. Jo, and K. Choi	114976	Toxicity of Perfluorooctane Sulfonic Acid and Perfluorooctanoic Acid on Freshwater Macroinvertebrates (Daphnia magna and Moina macrocopa) and Fish (Oryzias latipes)	Environ. Toxicol. Chem.27(10): 2159-2168	2008
PFOA	7	335671	2,2,3,3,4,4,5,5,6,6,7,7,8,8,8-Pentadecafluorooctanoic acid	Unmeasured	Not reported	Siriella armata	Mysid	Crustaceans	Neonate	<24	Hour(s)	Laboratory	Static	Salt water	11	Active ingredient	15.5	AI mg/L	Mortality	Mortality	EC50	Not reported		NA	Author	4	Day(s)	Carrier or solvent	Acute early life stage	5	0 mg/L / 1 mg/L / 2 mg/L / 5 mg/L / 10 mg/L / 20 mg/L / 50 mg/L / 100 mg/L / 200 mg/L / 500 mg/L / 750 mg/L	FOUR REPLICATES	Mhadhbi,L., D. Rial, S. Perez, and R. Beiras	160548	Ecological Risk Assessment of Perfluorooctanoic Acid (PFOA) and Perfluorooctanesulfonic Acid (PFOS) in Marine Environment Using Isochrysis galbana, Paracentrotus lividus, Siriella armata and Psetta maxima	J. Environ. Monit.14(5): 1375-1382	2012
PFOA	7	335671	2,2,3,3,4,4,5,5,6,6,7,7,8,8,8-Pentadecafluorooctanoic acid	Unmeasured	Not reported	Chydorus sphaericus	Water Flea	Crustaceans	Neonate	<24	Hour(s)	Laboratory	Static	Fresh water	7	Active ingredient	176.394	AI mg/L	Intoxication	Immobile	EC50	Not reported		NA	Author	1	Day(s)	Carrier or solvent	Acute	5	0 mM / 0.1 mM / 0.2 mM / 0.3 mM / 0.4 mM / 0.5 mM / 0.6 mM	4 REPLICATES	Ding,G.H., T. Fromel, E.J. Van den Brandhof, R. Baerselman, and W.J.G.M. Peijnenburg	160946	Acute Toxicity of Poly- and Perfluorinated Compounds to Two Cladocerans, Daphnia magna and Chydorus sphaericus	Environ. Toxicol. Chem.31(3): 605-610	2012
PFOA	7	335671	2,2,3,3,4,4,5,5,6,6,7,7,8,8,8-Pentadecafluorooctanoic acid	Unmeasured	Not reported	Chydorus sphaericus	Water Flea	Crustaceans	Neonate	<24	Hour(s)	Laboratory	Static	Fresh water	7	Active ingredient	116.768	AI mg/L	Intoxication	Immobile	EC50	Not reported		NA	Author	2	Day(s)	Carrier or solvent	Acute	5	0 mM / 0.1 mM / 0.2 mM / 0.3 mM / 0.4 mM / 0.5 mM / 0.6 mM	4 REPLICATES	Ding,G.H., T. Fromel, E.J. Van den Brandhof, R. Baerselman, and W.J.G.M. Peijnenburg	160946	Acute Toxicity of Poly- and Perfluorinated Compounds to Two Cladocerans, Daphnia magna and Chydorus sphaericus	Environ. Toxicol. Chem.31(3): 605-610	2012
PFOA	7	335671	2,2,3,3,4,4,5,5,6,6,7,7,8,8,8-Pentadecafluorooctanoic acid	Unmeasured	American Society for Testing and Materials	Daphnia pulicaria	Water Flea	Crustaceans	Not reported	NR	Not reported	Laboratory	Static	Fresh water	6	Active ingredient	204 (203722.8336)	AI mg/L	Intoxication	Immobile	EC50	Not reported		NA	Author	2	Day(s)	Concurrent control	Acute	NR	0 mg/ml / 26.3 mg/ml / 52.6 mg/ml / 105 mg/ml / 210 mg/ml / 420 mg/ml	THREE TO FOUR REPLICATES TESTED TWICE	Boudreau,T.M.	175259	Toxicity of Perfluorinated Organic Acids to Selected Freshwater Organisms Under Laboratory and Field Conditions	M.S. Thesis, University of Guelph, Ontario, Canada:145 p.	2002
PFOA	7	335671	2,2,3,3,4,4,5,5,6,6,7,7,8,8,8-Pentadecafluorooctanoic acid	Unmeasured	Other Method	Chydorus sphaericus	Water Flea	Crustaceans	Neonate	<24	Hour(s)	Wild	Static	Fresh water	20	Formulation	91.0956	AI mg/L	Intoxication	Immobile	EC50	Not reported		NA	Author	2	Day(s)	Carrier or solvent	Acute	5	0 mM / 0.003162 mM / 0.009687 mM / 0.047769 mM / 0.048671 mM / 0.093605 mM / 0.093922 mM / 0.142133 mM / 0.194494 mM / 0.196496 mM / 0.226152 mM / 0.236243 mM / 0.292151 mM / 0.293354 mM / 0.365990 mM / 0.402525 mM / 0.485555 mM / 0.493955 mM / 0.527917 mM / 0.575787 mM	4 REPLICATES	Le,T.T.Y., and W.J.G.M. Peijnenburg	166517	Modeling Toxicity of Mixtures of Perfluorooctanoic Acid and Triazoles (Triadimefon and Paclobutrazol) to the Benthic Cladoceran Chydorus sphaericus	Environ. Sci. Technol.47(12): 6621-6629	2013
PFOA	7	335671	2,2,3,3,4,4,5,5,6,6,7,7,8,8,8-Pentadecafluorooctanoic acid	Unmeasured	American Society for Testing and Materials	Daphnia pulicaria	Water Flea	Crustaceans	Not reported	NR	Not reported	Laboratory	Static	Fresh water	6	Active ingredient	277 (276599.2944)	AI mg/L	Mortality	Mortality	LC50	Not reported		NA	Author	2	Day(s)	Concurrent control	Acute	NR	0 mg/ml / 26.3 mg/ml / 52.6 mg/ml / 105 mg/ml / 210 mg/ml / 420 mg/ml	THREE TO FOUR REPLICATES TESTED TWICE	Boudreau,T.M.	175259	Toxicity of Perfluorinated Organic Acids to Selected Freshwater Organisms Under Laboratory and Field Conditions	M.S. Thesis, University of Guelph, Ontario, Canada:145 p.	2002
PFOA	7	335671	2,2,3,3,4,4,5,5,6,6,7,7,8,8,8-Pentadecafluorooctanoic acid	Chemical analysis reported	American Society for Testing and Materials	Macrobrachium nipponense	Oriental River Shrimp	Crustaceans	Not reported	NR	Not reported	Laboratory	Static	Fresh water	8	Active ingredient	366.66	AI mg/L	Mortality	Mortality	LC50	Not reported		NA	Author	4	Day(s)	Multiple types of controls were reported by the author	Acute	10	0 mg/L / 0 mg/L / 200.00 mg/L / 300.00 mg/L / 450.00 mg/L / 675.00 mg/L / 1012.50 mg/L / 1518.75 mg/L	THREE REPLICATES	Yang,S., F. Xu, F. Wu, S. Wang, and B. Zheng	175260	Development of PFOS and PFOA Criteria for the Protection of Freshwater Aquatic Life in China	Sci. Total Environ.470/471:677-683	2014
PFOA	7	335671	2,2,3,3,4,4,5,5,6,6,7,7,8,8,8-Pentadecafluorooctanoic acid	Unmeasured	Not coded	Moina macrocopa	Water Flea	Crustaceans	Neonate	<24	Hour(s)	Not reported	Renewal	Fresh water	6	Formulation	6.25	AI mg/L	Reproduction	Progeny counts/numbers	LOEC	Not reported	<	0.05	ECOTOX	7	Day(s)	Concurrent control	Chronic (Not coded)			10 REPLICATES	Ji,K., Y. Kim, S. Oh, B. Ahn, H. Jo, and K. Choi	114976	Toxicity of Perfluorooctane Sulfonic Acid and Perfluorooctanoic Acid on Freshwater Macroinvertebrates (Daphnia magna and Moina macrocopa) and Fish (Oryzias latipes)	Environ. Toxicol. Chem.27(10): 2159-2168	2008
PFOA	7	335671	2,2,3,3,4,4,5,5,6,6,7,7,8,8,8-Pentadecafluorooctanoic acid	Unmeasured	Not coded	Moina macrocopa	Water Flea	Crustaceans	Neonate	<24	Hour(s)	Not reported	Not reported	Fresh water	6	Formulation	250	AI mg/L	Intoxication	Immobile	LOEC	Not reported	<	0.05	Author	1	Day(s)	Concurrent control	Acute (Not coded)			4 REPLICATES	Ji,K., Y. Kim, S. Oh, B. Ahn, H. Jo, and K. Choi	114976	Toxicity of Perfluorooctane Sulfonic Acid and Perfluorooctanoic Acid on Freshwater Macroinvertebrates (Daphnia magna and Moina macrocopa) and Fish (Oryzias latipes)	Environ. Toxicol. Chem.27(10): 2159-2168	2008
PFOA	7	335671	2,2,3,3,4,4,5,5,6,6,7,7,8,8,8-Pentadecafluorooctanoic acid	Unmeasured	Not coded	Moina macrocopa	Water Flea	Crustaceans	Neonate	<24	Hour(s)	Not reported	Renewal	Fresh water	6	Formulation	6.25	AI mg/L	Reproduction	Progeny counts/numbers	LOEC	Not reported	<	0.05	ECOTOX	7	Day(s)	Concurrent control	Chronic (Not coded)			10 REPLICATES	Ji,K., Y. Kim, S. Oh, B. Ahn, H. Jo, and K. Choi	114976	Toxicity of Perfluorooctane Sulfonic Acid and Perfluorooctanoic Acid on Freshwater Macroinvertebrates (Daphnia magna and Moina macrocopa) and Fish (Oryzias latipes)	Environ. Toxicol. Chem.27(10): 2159-2168	2008
PFOA	7	335671	2,2,3,3,4,4,5,5,6,6,7,7,8,8,8-Pentadecafluorooctanoic acid	Unmeasured	Not coded	Moina macrocopa	Water Flea	Crustaceans	Neonate	<24	Hour(s)	Not reported	Renewal	Fresh water	6	Formulation	25	AI mg/L	Mortality	Survival	LOEC	Not reported	<	0.05	ECOTOX	7	Day(s)	Concurrent control	Chronic (Not coded)			10 REPLICATES	Ji,K., Y. Kim, S. Oh, B. Ahn, H. Jo, and K. Choi	114976	Toxicity of Perfluorooctane Sulfonic Acid and Perfluorooctanoic Acid on Freshwater Macroinvertebrates (Daphnia magna and Moina macrocopa) and Fish (Oryzias latipes)	Environ. Toxicol. Chem.27(10): 2159-2168	2008
PFOA	7	335671	2,2,3,3,4,4,5,5,6,6,7,7,8,8,8-Pentadecafluorooctanoic acid	Unmeasured	Not coded	Moina macrocopa	Water Flea	Crustaceans	Neonate	<24	Hour(s)	Not reported	Renewal	Fresh water	6	Formulation	12.5	AI mg/L	Reproduction	Progeny counts/numbers	LOEC	Not reported	<	0.05	ECOTOX	7	Day(s)	Concurrent control	Chronic (Not coded)			10 REPLICATES	Ji,K., Y. Kim, S. Oh, B. Ahn, H. Jo, and K. Choi	114976	Toxicity of Perfluorooctane Sulfonic Acid and Perfluorooctanoic Acid on Freshwater Macroinvertebrates (Daphnia magna and Moina macrocopa) and Fish (Oryzias latipes)	Environ. Toxicol. Chem.27(10): 2159-2168	2008
PFOA	7	335671	2,2,3,3,4,4,5,5,6,6,7,7,8,8,8-Pentadecafluorooctanoic acid	Unmeasured	Not coded	Moina macrocopa	Water Flea	Crustaceans	Neonate	<24	Hour(s)	Not reported	Not reported	Fresh water	6	Formulation	125	AI mg/L	Intoxication	Immobile	LOEC	Not reported	<	0.05	Author	2	Day(s)	Concurrent control	Acute (Not coded)			4 REPLICATES	Ji,K., Y. Kim, S. Oh, B. Ahn, H. Jo, and K. Choi	114976	Toxicity of Perfluorooctane Sulfonic Acid and Perfluorooctanoic Acid on Freshwater Macroinvertebrates (Daphnia magna and Moina macrocopa) and Fish (Oryzias latipes)	Environ. Toxicol. Chem.27(10): 2159-2168	2008
PFOA	7	335671	2,2,3,3,4,4,5,5,6,6,7,7,8,8,8-Pentadecafluorooctanoic acid	Unmeasured	Not reported	Siriella armata	Mysid	Crustaceans	Neonate	<24	Hour(s)	Laboratory	Static	Salt water	11	Active ingredient	10	AI mg/L	Mortality	Mortality	LOEC	Not reported	<	0.05	Author	4	Day(s)	Carrier or solvent	Acute early life stage	5	0 mg/L / 1 mg/L / 2 mg/L / 5 mg/L / 10 mg/L / 20 mg/L / 50 mg/L / 100 mg/L / 200 mg/L / 500 mg/L / 750 mg/L	FOUR REPLICATES	Mhadhbi,L., D. Rial, S. Perez, and R. Beiras	160548	Ecological Risk Assessment of Perfluorooctanoic Acid (PFOA) and Perfluorooctanesulfonic Acid (PFOS) in Marine Environment Using Isochrysis galbana, Paracentrotus lividus, Siriella armata and Psetta maxima	J. Environ. Monit.14(5): 1375-1382	2012
PFOA	7	335671	2,2,3,3,4,4,5,5,6,6,7,7,8,8,8-Pentadecafluorooctanoic acid	Unmeasured	Not reported	Chydorus sphaericus	Water Flea	Crustaceans	Neonate	<24	Hour(s)	Laboratory	Static	Fresh water	7	Active ingredient	82.8142	AI mg/L	Intoxication	Immobile	LOEC	Not reported	<	0.05	ECOTOX	1	Day(s)	Carrier or solvent	Acute	5	0 mM / 0.1 mM / 0.2 mM / 0.3 mM / 0.4 mM / 0.5 mM / 0.6 mM	4 REPLICATES	Ding,G.H., T. Fromel, E.J. Van den Brandhof, R. Baerselman, and W.J.G.M. Peijnenburg	160946	Acute Toxicity of Poly- and Perfluorinated Compounds to Two Cladocerans, Daphnia magna and Chydorus sphaericus	Environ. Toxicol. Chem.31(3): 605-610	2012
PFOA	7	335671	2,2,3,3,4,4,5,5,6,6,7,7,8,8,8-Pentadecafluorooctanoic acid	Unmeasured	Not reported	Chydorus sphaericus	Water Flea	Crustaceans	Neonate	<24	Hour(s)	Laboratory	Static	Fresh water	7	Active ingredient	41.4071	AI mg/L	Intoxication	Immobile	LOEC	Not reported	<	0.05	ECOTOX	2	Day(s)	Carrier or solvent	Acute	5	0 mM / 0.1 mM / 0.2 mM / 0.3 mM / 0.4 mM / 0.5 mM / 0.6 mM	4 REPLICATES	Ding,G.H., T. Fromel, E.J. Van den Brandhof, R. Baerselman, and W.J.G.M. Peijnenburg	160946	Acute Toxicity of Poly- and Perfluorinated Compounds to Two Cladocerans, Daphnia magna and Chydorus sphaericus	Environ. Toxicol. Chem.31(3): 605-610	2012
PFOA	7	335671	2,2,3,3,4,4,5,5,6,6,7,7,8,8,8-Pentadecafluorooctanoic acid	Unmeasured	Not reported	Cyclops sp.	Cyclopoid Copepod	Crustaceans	Not reported	NR	Not reported	Wild	Static	Fresh water	6	Formulation	70	AI mg/L	Population	Abundance	LOEC	Not reported	<	0.01	Author	7	Day(s)	Concurrent control	Not reported	NR	0 mg/L / 1 mg/L / 10 mg/L / 20 mg/L / 30 mg/L / 70 mg/L	FIVE REPLICATES	Sanderson,H., T.M. Boudreau, S.A. Mabury, and K.R. Solomon	68253	Impact of Perfluorooctanoic Acid on the Structure of the Zooplankton Community in Indoor Microcosms	Aquat. Toxicol.62(3): 227-234	2003
PFOA	7	335671	2,2,3,3,4,4,5,5,6,6,7,7,8,8,8-Pentadecafluorooctanoic acid	Unmeasured	Not coded	Moina macrocopa	Water Flea	Crustaceans	Neonate	<24	Hour(s)	Not reported	Renewal	Fresh water	6	Formulation	3.125	AI mg/L	Reproduction	Progeny counts/numbers	NOEC	Not reported	<	0.05	ECOTOX	7	Day(s)	Concurrent control	Chronic (Not coded)			10 REPLICATES	Ji,K., Y. Kim, S. Oh, B. Ahn, H. Jo, and K. Choi	114976	Toxicity of Perfluorooctane Sulfonic Acid and Perfluorooctanoic Acid on Freshwater Macroinvertebrates (Daphnia magna and Moina macrocopa) and Fish (Oryzias latipes)	Environ. Toxicol. Chem.27(10): 2159-2168	2008
PFOA	7	335671	2,2,3,3,4,4,5,5,6,6,7,7,8,8,8-Pentadecafluorooctanoic acid	Unmeasured	Not coded	Moina macrocopa	Water Flea	Crustaceans	Neonate	<24	Hour(s)	Not reported	Renewal	Fresh water	6	Formulation	12.5	AI mg/L	Mortality	Survival	NOEC	Not reported	<	0.05	ECOTOX	7	Day(s)	Concurrent control	Chronic (Not coded)			10 REPLICATES	Ji,K., Y. Kim, S. Oh, B. Ahn, H. Jo, and K. Choi	114976	Toxicity of Perfluorooctane Sulfonic Acid and Perfluorooctanoic Acid on Freshwater Macroinvertebrates (Daphnia magna and Moina macrocopa) and Fish (Oryzias latipes)	Environ. Toxicol. Chem.27(10): 2159-2168	2008
PFOA	7	335671	2,2,3,3,4,4,5,5,6,6,7,7,8,8,8-Pentadecafluorooctanoic acid	Unmeasured	Not coded	Moina macrocopa	Water Flea	Crustaceans	Neonate	<24	Hour(s)	Not reported	Renewal	Fresh water	6	Formulation	25	AI mg/L	Population	Population growth rate	NOEC	Not reported	<	0.05	ECOTOX	7	Day(s)	Concurrent control	Chronic (Not coded)			10 REPLICATES	Ji,K., Y. Kim, S. Oh, B. Ahn, H. Jo, and K. Choi	114976	Toxicity of Perfluorooctane Sulfonic Acid and Perfluorooctanoic Acid on Freshwater Macroinvertebrates (Daphnia magna and Moina macrocopa) and Fish (Oryzias latipes)	Environ. Toxicol. Chem.27(10): 2159-2168	2008
PFOA	7	335671	2,2,3,3,4,4,5,5,6,6,7,7,8,8,8-Pentadecafluorooctanoic acid	Unmeasured	Not reported	Chydorus sphaericus	Water Flea	Crustaceans	Neonate	<24	Hour(s)	Laboratory	Static	Fresh water	7	Active ingredient	<41.40708	AI mg/L	Intoxication	Immobile	NOEC	Not reported	<	0.05	Author	2	Day(s)	Carrier or solvent	Acute	5	0 mM / 0.1 mM / 0.2 mM / 0.3 mM / 0.4 mM / 0.5 mM / 0.6 mM	4 REPLICATES	Ding,G.H., T. Fromel, E.J. Van den Brandhof, R. Baerselman, and W.J.G.M. Peijnenburg	160946	Acute Toxicity of Poly- and Perfluorinated Compounds to Two Cladocerans, Daphnia magna and Chydorus sphaericus	Environ. Toxicol. Chem.31(3): 605-610	2012
PFOA	7	335671	2,2,3,3,4,4,5,5,6,6,7,7,8,8,8-Pentadecafluorooctanoic acid	Unmeasured	Not coded	Moina macrocopa	Water Flea	Crustaceans	Neonate	<24	Hour(s)	Not reported	Not reported	Fresh water	6	Formulation	125	AI mg/L	Intoxication	Immobile	NOEC	Not reported	<	0.05	Author	1	Day(s)	Concurrent control	Acute (Not coded)			4 REPLICATES	Ji,K., Y. Kim, S. Oh, B. Ahn, H. Jo, and K. Choi	114976	Toxicity of Perfluorooctane Sulfonic Acid and Perfluorooctanoic Acid on Freshwater Macroinvertebrates (Daphnia magna and Moina macrocopa) and Fish (Oryzias latipes)	Environ. Toxicol. Chem.27(10): 2159-2168	2008
PFOA	7	335671	2,2,3,3,4,4,5,5,6,6,7,7,8,8,8-Pentadecafluorooctanoic acid	Unmeasured	Not coded	Moina macrocopa	Water Flea	Crustaceans	Neonate	<24	Hour(s)	Not reported	Renewal	Fresh water	6	Formulation	3.125	AI mg/L	Reproduction	Progeny counts/numbers	NOEC	Not reported	<	0.05	ECOTOX	7	Day(s)	Concurrent control	Chronic (Not coded)			10 REPLICATES	Ji,K., Y. Kim, S. Oh, B. Ahn, H. Jo, and K. Choi	114976	Toxicity of Perfluorooctane Sulfonic Acid and Perfluorooctanoic Acid on Freshwater Macroinvertebrates (Daphnia magna and Moina macrocopa) and Fish (Oryzias latipes)	Environ. Toxicol. Chem.27(10): 2159-2168	2008
PFOA	7	335671	2,2,3,3,4,4,5,5,6,6,7,7,8,8,8-Pentadecafluorooctanoic acid	Unmeasured	Not reported	Chydorus sphaericus	Water Flea	Crustaceans	Neonate	<24	Hour(s)	Laboratory	Static	Fresh water	7	Active ingredient	<82.81416	AI mg/L	Intoxication	Immobile	NOEC	Not reported	<	0.05	Author	1	Day(s)	Carrier or solvent	Acute	5	0 mM / 0.1 mM / 0.2 mM / 0.3 mM / 0.4 mM / 0.5 mM / 0.6 mM	4 REPLICATES	Ding,G.H., T. Fromel, E.J. Van den Brandhof, R. Baerselman, and W.J.G.M. Peijnenburg	160946	Acute Toxicity of Poly- and Perfluorinated Compounds to Two Cladocerans, Daphnia magna and Chydorus sphaericus	Environ. Toxicol. Chem.31(3): 605-610	2012
PFOA	7	335671	2,2,3,3,4,4,5,5,6,6,7,7,8,8,8-Pentadecafluorooctanoic acid	Unmeasured	Not coded	Moina macrocopa	Water Flea	Crustaceans	Neonate	<24	Hour(s)	Not reported	Renewal	Fresh water	6	Formulation	25	AI mg/L	Reproduction	Time to first progeny	NOEC	Not reported	<	0.05	ECOTOX	7	Day(s)	Concurrent control	Chronic (Not coded)			10 REPLICATES	Ji,K., Y. Kim, S. Oh, B. Ahn, H. Jo, and K. Choi	114976	Toxicity of Perfluorooctane Sulfonic Acid and Perfluorooctanoic Acid on Freshwater Macroinvertebrates (Daphnia magna and Moina macrocopa) and Fish (Oryzias latipes)	Environ. Toxicol. Chem.27(10): 2159-2168	2008
PFOA	7	335671	2,2,3,3,4,4,5,5,6,6,7,7,8,8,8-Pentadecafluorooctanoic acid	Unmeasured	Not reported	Siriella armata	Mysid	Crustaceans	Neonate	<24	Hour(s)	Laboratory	Static	Salt water	11	Active ingredient	5	AI mg/L	Mortality	Mortality	NOEC	Not reported	<	0.05	Author	4	Day(s)	Carrier or solvent	Acute early life stage	5	0 mg/L / 1 mg/L / 2 mg/L / 5 mg/L / 10 mg/L / 20 mg/L / 50 mg/L / 100 mg/L / 200 mg/L / 500 mg/L / 750 mg/L	FOUR REPLICATES	Mhadhbi,L., D. Rial, S. Perez, and R. Beiras	160548	Ecological Risk Assessment of Perfluorooctanoic Acid (PFOA) and Perfluorooctanesulfonic Acid (PFOS) in Marine Environment Using Isochrysis galbana, Paracentrotus lividus, Siriella armata and Psetta maxima	J. Environ. Monit.14(5): 1375-1382	2012
PFOA	7	335671	2,2,3,3,4,4,5,5,6,6,7,7,8,8,8-Pentadecafluorooctanoic acid	Unmeasured	Not coded	Moina macrocopa	Water Flea	Crustaceans	Neonate	<24	Hour(s)	Not reported	Not reported	Fresh water	6	Formulation	62.5	AI mg/L	Intoxication	Immobile	NOEC	Not reported	<	0.05	Author	2	Day(s)	Concurrent control	Acute (Not coded)			4 REPLICATES	Ji,K., Y. Kim, S. Oh, B. Ahn, H. Jo, and K. Choi	114976	Toxicity of Perfluorooctane Sulfonic Acid and Perfluorooctanoic Acid on Freshwater Macroinvertebrates (Daphnia magna and Moina macrocopa) and Fish (Oryzias latipes)	Environ. Toxicol. Chem.27(10): 2159-2168	2008
PFOA	7	335671	2,2,3,3,4,4,5,5,6,6,7,7,8,8,8-Pentadecafluorooctanoic acid	Unmeasured	Not coded	Moina macrocopa	Water Flea	Crustaceans	Neonate	<24	Hour(s)	Not reported	Renewal	Fresh water	6	Formulation	6.25	AI mg/L	Reproduction	Progeny counts/numbers	NOEC	Not reported	<	0.05	ECOTOX	7	Day(s)	Concurrent control	Chronic (Not coded)			10 REPLICATES	Ji,K., Y. Kim, S. Oh, B. Ahn, H. Jo, and K. Choi	114976	Toxicity of Perfluorooctane Sulfonic Acid and Perfluorooctanoic Acid on Freshwater Macroinvertebrates (Daphnia magna and Moina macrocopa) and Fish (Oryzias latipes)	Environ. Toxicol. Chem.27(10): 2159-2168	2008
PFOA	7	335671	2,2,3,3,4,4,5,5,6,6,7,7,8,8,8-Pentadecafluorooctanoic acid	Unmeasured	Not reported	Cyclops sp.	Cyclopoid Copepod	Crustaceans	Not reported	NR	Not reported	Wild	Static	Fresh water	6	Formulation	30	AI mg/L	Population	Abundance	NOEC	Not reported	<	0.01	ECOTOX	7	Day(s)	Concurrent control	Not reported	NR	0 mg/L / 1 mg/L / 10 mg/L / 20 mg/L / 30 mg/L / 70 mg/L	FIVE REPLICATES	Sanderson,H., T.M. Boudreau, S.A. Mabury, and K.R. Solomon	68253	Impact of Perfluorooctanoic Acid on the Structure of the Zooplankton Community in Indoor Microcosms	Aquat. Toxicol.62(3): 227-234	2003
PFOA	7	335671	2,2,3,3,4,4,5,5,6,6,7,7,8,8,8-Pentadecafluorooctanoic acid	Unmeasured	Not coded	Moina macrocopa	Water Flea	Crustaceans	Neonate	<24	Hour(s)	Not reported	Renewal	Fresh water	6	Formulation	50	AI mg/L	Mortality	Mortality	NR-LETH	Not reported		NA	ECOTOX	7	Day(s)	Concurrent control	Chronic (Not coded)			10 REPLICATES	Ji,K., Y. Kim, S. Oh, B. Ahn, H. Jo, and K. Choi	114976	Toxicity of Perfluorooctane Sulfonic Acid and Perfluorooctanoic Acid on Freshwater Macroinvertebrates (Daphnia magna and Moina macrocopa) and Fish (Oryzias latipes)	Environ. Toxicol. Chem.27(10): 2159-2168	2008
PFOA	7	335671	2,2,3,3,4,4,5,5,6,6,7,7,8,8,8-Pentadecafluorooctanoic acid	Unmeasured	Not coded	Moina macrocopa	Water Flea	Crustaceans	Neonate	<24	Hour(s)	Not reported	Renewal	Fresh water	6	Formulation	12.5	AI mg/L	Mortality	Mortality	NR-ZERO	Not reported		NA	ECOTOX	7	Day(s)	Concurrent control	Chronic (Not coded)			10 REPLICATES	Ji,K., Y. Kim, S. Oh, B. Ahn, H. Jo, and K. Choi	114976	Toxicity of Perfluorooctane Sulfonic Acid and Perfluorooctanoic Acid on Freshwater Macroinvertebrates (Daphnia magna and Moina macrocopa) and Fish (Oryzias latipes)	Environ. Toxicol. Chem.27(10): 2159-2168	2008
PFOA	7	335671	2,2,3,3,4,4,5,5,6,6,7,7,8,8,8-Pentadecafluorooctanoic acid	Unmeasured	American Society for Testing and Materials	Acanthocyclops sp.	Cyclopoid Copepod	Crustaceans	Not reported	NR	Not reported	Laboratory	Static	Fresh water	5	Active ingredient	NR	AI mg/L	Population	Biomass	NR	Not reported	<	0.05	Not reported	35	Day(s)	Concurrent control	Chronic (Not reported)	NR	0 mg/L / 0.27 mg/L / 0.66 mg/L / 24 mg/L / 74 mg/L	THREE REPLICATES	Boudreau,T.M.	175259	Toxicity of Perfluorinated Organic Acids to Selected Freshwater Organisms Under Laboratory and Field Conditions	M.S. Thesis, University of Guelph, Ontario, Canada:145 p.	2002
PFOA	7	335671	2,2,3,3,4,4,5,5,6,6,7,7,8,8,8-Pentadecafluorooctanoic acid	Unmeasured	American Society for Testing and Materials	Chydorus sphaericus	Water Flea	Crustaceans	Not reported	NR	Not reported	Laboratory	Static	Fresh water	5	Active ingredient	NR	AI mg/L	Population	Biomass	NR	Not reported	<	0.05	Not reported	35	Day(s)	Concurrent control	Not reported	NR	0 mg/L / 0.27 mg/L / 0.66 mg/L / 24 mg/L / 74 mg/L	THREE REPLICATES	Boudreau,T.M.	175259	Toxicity of Perfluorinated Organic Acids to Selected Freshwater Organisms Under Laboratory and Field Conditions	M.S. Thesis, University of Guelph, Ontario, Canada:145 p.	2002
PFOA	7	335671	2,2,3,3,4,4,5,5,6,6,7,7,8,8,8-Pentadecafluorooctanoic acid	Unmeasured	Not reported	Cyclops sp.	Cyclopoid Copepod	Crustaceans	Not reported	NR	Not reported	Wild	Static	Fresh water	6	Formulation	NR	AI mg/L	Population	Abundance	NR	Not reported		NR	Not reported	NR	Day(s)	Concurrent control	Not reported	NR	0 mg/L / 1 mg/L / 10 mg/L / 20 mg/L / 30 mg/L / 70 mg/L	FIVE REPLICATES	Sanderson,H., T.M. Boudreau, S.A. Mabury, and K.R. Solomon	68253	Impact of Perfluorooctanoic Acid on the Structure of the Zooplankton Community in Indoor Microcosms	Aquat. Toxicol.62(3): 227-234	2003
PFOA	7	335671	2,2,3,3,4,4,5,5,6,6,7,7,8,8,8-Pentadecafluorooctanoic acid	Unmeasured	American Society for Testing and Materials	Copepoda	Copepod Subclass	Crustaceans	Not reported	NR	Not reported	Laboratory	Static	Fresh water	5	Active ingredient	NR	AI mg/L	Population	Diversity, Evenness	NR	Not reported	<	0.05	Not reported	NR	Day(s)	Concurrent control	Not reported	NR	0 mg/L / 0.27 mg/L / 0.66 mg/L / 24 mg/L / 74 mg/L	THREE REPLICATES	Boudreau,T.M.	175259	Toxicity of Perfluorinated Organic Acids to Selected Freshwater Organisms Under Laboratory and Field Conditions	M.S. Thesis, University of Guelph, Ontario, Canada:145 p.	2002
PFOA	7	335671	2,2,3,3,4,4,5,5,6,6,7,7,8,8,8-Pentadecafluorooctanoic acid	Unmeasured	American Society for Testing and Materials	Simocephalus vetulus	Water Flea	Crustaceans	Not reported	NR	Not reported	Laboratory	Static	Fresh water	5	Active ingredient	NR	AI mg/L	Population	Biomass	NR	Not reported	<	0.05	Not reported	35	Day(s)	Concurrent control	Not reported	NR	0 mg/L / 0.27 mg/L / 0.66 mg/L / 24 mg/L / 74 mg/L	THREE REPLICATES	Boudreau,T.M.	175259	Toxicity of Perfluorinated Organic Acids to Selected Freshwater Organisms Under Laboratory and Field Conditions	M.S. Thesis, University of Guelph, Ontario, Canada:145 p.	2002
PFOA	7	335671	2,2,3,3,4,4,5,5,6,6,7,7,8,8,8-Pentadecafluorooctanoic acid	Unmeasured	American Society for Testing and Materials	Copepoda	Copepod Subclass	Crustaceans	Not reported	NR	Not reported	Laboratory	Static	Fresh water	5	Active ingredient	NR	AI mg/L	Population	Abundance	NR	Not reported	<	0.05	Not reported	NR	Day(s)	Concurrent control	Not reported	NR	0 mg/L / 0.27 mg/L / 0.66 mg/L / 24 mg/L / 74 mg/L	THREE REPLICATES	Boudreau,T.M.	175259	Toxicity of Perfluorinated Organic Acids to Selected Freshwater Organisms Under Laboratory and Field Conditions	M.S. Thesis, University of Guelph, Ontario, Canada:145 p.	2002
PFOA	7	335671	2,2,3,3,4,4,5,5,6,6,7,7,8,8,8-Pentadecafluorooctanoic acid	Unmeasured	American Society for Testing and Materials	Cyclopoida	Copepod Order	Crustaceans	Copepodite	NR	Not reported	Laboratory	Static	Fresh water	5	Active ingredient	NR	AI mg/L	Population	Biomass	NR	Not reported	<	0.05	Not reported	35	Day(s)	Concurrent control	Not reported	NR	0 mg/L / 0.27 mg/L / 0.66 mg/L / 24 mg/L / 74 mg/L	THREE REPLICATES	Boudreau,T.M.	175259	Toxicity of Perfluorinated Organic Acids to Selected Freshwater Organisms Under Laboratory and Field Conditions	M.S. Thesis, University of Guelph, Ontario, Canada:145 p.	2002
PFOA	7	335671	2,2,3,3,4,4,5,5,6,6,7,7,8,8,8-Pentadecafluorooctanoic acid	Unmeasured	American Society for Testing and Materials	Bosmina longirostris	Water Flea	Crustaceans	Not reported	NR	Not reported	Laboratory	Static	Fresh water	5	Active ingredient	NR	AI mg/L	Population	Biomass	NR	Not reported	<	0.05	Not reported	35	Day(s)	Concurrent control	Not reported	NR	0 mg/L / 0.27 mg/L / 0.66 mg/L / 24 mg/L / 74 mg/L	THREE REPLICATES	Boudreau,T.M.	175259	Toxicity of Perfluorinated Organic Acids to Selected Freshwater Organisms Under Laboratory and Field Conditions	M.S. Thesis, University of Guelph, Ontario, Canada:145 p.	2002
PFOA	7	335671	2,2,3,3,4,4,5,5,6,6,7,7,8,8,8-Pentadecafluorooctanoic acid	Unmeasured	American Society for Testing and Materials	Cladocera	Water Flea Order	Crustaceans	Not reported	NR	Not reported	Laboratory	Static	Fresh water	5	Active ingredient	NR	AI mg/L	Population	Abundance	NR	Not reported	<	0.05	Not reported	NR	Day(s)	Concurrent control	Not reported	NR	0 mg/L / 0.27 mg/L / 0.66 mg/L / 24 mg/L / 74 mg/L	THREE REPLICATES	Boudreau,T.M.	175259	Toxicity of Perfluorinated Organic Acids to Selected Freshwater Organisms Under Laboratory and Field Conditions	M.S. Thesis, University of Guelph, Ontario, Canada:145 p.	2002
PFOA	7	335671	2,2,3,3,4,4,5,5,6,6,7,7,8,8,8-Pentadecafluorooctanoic acid	Unmeasured	American Society for Testing and Materials	Cladocera	Water Flea Order	Crustaceans	Not reported	NR	Not reported	Laboratory	Static	Fresh water	5	Active ingredient	NR	AI mg/L	Population	Diversity, Evenness	NR	Not reported	<	0.05	Not reported	NR	Day(s)	Concurrent control	Not reported	NR	0 mg/L / 0.27 mg/L / 0.66 mg/L / 24 mg/L / 74 mg/L	THREE REPLICATES	Boudreau,T.M.	175259	Toxicity of Perfluorinated Organic Acids to Selected Freshwater Organisms Under Laboratory and Field Conditions	M.S. Thesis, University of Guelph, Ontario, Canada:145 p.	2002
PFOA	7	335671	2,2,3,3,4,4,5,5,6,6,7,7,8,8,8-Pentadecafluorooctanoic acid	Unmeasured	American Society for Testing and Materials	Daphnia ambigua	Water Flea	Crustaceans	Not reported	NR	Not reported	Laboratory	Static	Fresh water	5	Active ingredient	NR	AI mg/L	Population	Biomass	NR	Not reported	<	0.05	Not reported	35	Day(s)	Concurrent control	Not reported	NR	0 mg/L / 0.27 mg/L / 0.66 mg/L / 24 mg/L / 74 mg/L	THREE REPLICATES	Boudreau,T.M.	175259	Toxicity of Perfluorinated Organic Acids to Selected Freshwater Organisms Under Laboratory and Field Conditions	M.S. Thesis, University of Guelph, Ontario, Canada:145 p.	2002
PFOA	7	335671	2,2,3,3,4,4,5,5,6,6,7,7,8,8,8-Pentadecafluorooctanoic acid	Unmeasured	American Society for Testing and Materials	Ceriodaphnia sp.	Water Flea	Crustaceans	Not reported	NR	Not reported	Laboratory	Static	Fresh water	5	Active ingredient	NR	AI mg/L	Population	Biomass	NR	Not reported	<	0.05	Not reported	35	Day(s)	Concurrent control	Not reported	NR	0 mg/L / 0.27 mg/L / 0.66 mg/L / 24 mg/L / 74 mg/L	THREE REPLICATES	Boudreau,T.M.	175259	Toxicity of Perfluorinated Organic Acids to Selected Freshwater Organisms Under Laboratory and Field Conditions	M.S. Thesis, University of Guelph, Ontario, Canada:145 p.	2002
PFOA	7	335671	2,2,3,3,4,4,5,5,6,6,7,7,8,8,8-Pentadecafluorooctanoic acid	Unmeasured	American Society for Testing and Materials	Diacyclops sp.	Cyclopoid Copepod	Crustaceans	Not reported	NR	Not reported	Laboratory	Static	Fresh water	5	Active ingredient	NR	AI mg/L	Population	Biomass	NR	Not reported	<	0.05	Not reported	35	Day(s)	Concurrent control	Not reported	NR	0 mg/L / 0.27 mg/L / 0.66 mg/L / 24 mg/L / 74 mg/L	THREE REPLICATES	Boudreau,T.M.	175259	Toxicity of Perfluorinated Organic Acids to Selected Freshwater Organisms Under Laboratory and Field Conditions	M.S. Thesis, University of Guelph, Ontario, Canada:145 p.	2002
PFOA	7	335671	2,2,3,3,4,4,5,5,6,6,7,7,8,8,8-Pentadecafluorooctanoic acid	Unmeasured	American Society for Testing and Materials	Moinodaphnia sp.	Water Fleas	Crustaceans	Not reported	NR	Not reported	Laboratory	Static	Fresh water	5	Active ingredient	NR	AI mg/L	Population	Biomass	NR	Not reported	<	0.05	Not reported	35	Day(s)	Concurrent control	Not reported	NR	0 mg/L / 0.27 mg/L / 0.66 mg/L / 24 mg/L / 74 mg/L	THREE REPLICATES	Boudreau,T.M.	175259	Toxicity of Perfluorinated Organic Acids to Selected Freshwater Organisms Under Laboratory and Field Conditions	M.S. Thesis, University of Guelph, Ontario, Canada:145 p.	2002
PFOA	7	335671	2,2,3,3,4,4,5,5,6,6,7,7,8,8,8-Pentadecafluorooctanoic acid	Unmeasured	American Society for Testing and Materials	Proasellus sp.	Isopod	Crustaceans	Not reported	NR	Not reported	Laboratory	Static	Fresh water	5	Active ingredient	NR	AI mg/L	Population	Biomass	NR	Not reported	<	0.05	Not reported	35	Day(s)	Concurrent control	Not reported	NR	0 mg/L / 0.27 mg/L / 0.66 mg/L / 24 mg/L / 74 mg/L	THREE REPLICATES	Boudreau,T.M.	175259	Toxicity of Perfluorinated Organic Acids to Selected Freshwater Organisms Under Laboratory and Field Conditions	M.S. Thesis, University of Guelph, Ontario, Canada:145 p.	2002
PFOA	7	335671	2,2,3,3,4,4,5,5,6,6,7,7,8,8,8-Pentadecafluorooctanoic acid	Unmeasured	American Society for Testing and Materials	Copepoda	Copepod Subclass	Crustaceans	Nauplii	NR	Not reported	Laboratory	Static	Fresh water	5	Active ingredient	NR	AI mg/L	Population	Biomass	NR	Not reported	<	0.05	Not reported	35	Day(s)	Concurrent control	Not reported	NR	0 mg/L / 0.27 mg/L / 0.66 mg/L / 24 mg/L / 74 mg/L	THREE REPLICATES	Boudreau,T.M.	175259	Toxicity of Perfluorinated Organic Acids to Selected Freshwater Organisms Under Laboratory and Field Conditions	M.S. Thesis, University of Guelph, Ontario, Canada:145 p.	2002
PFOA	7	335671	2,2,3,3,4,4,5,5,6,6,7,7,8,8,8-Pentadecafluorooctanoic acid	Measured	Organization for Economic Cooperation and Development	Daphnia magna	Water Flea	Crustaceans; Standard Test Species	Neonate	<24	Hour(s)	Laboratory	Static	Fresh water	6	Active ingredient	182	AI mg/L	Intoxication	Immobile	EC05	Not reported		NA	Author	2	Day(s)	Concurrent control	Acute	5	0.053 mg/L / 81 mg/L / 128 mg/L / 202 mg/L / 318 mg/L / 503 mg/L	FOUR TO SIX REPLICATES USED	Barmentlo,S.H., J.M. Stel, M. Van Doorn, C. Eschauzier, P. De Voogt, and M.H.S. Kraak	175699	Acute and Chronic Toxicity of Short Chained Perfluoroalkyl Substances to Daphnia magna	Environ. Pollut.198:47-53	2015
PFOA	7	335671	2,2,3,3,4,4,5,5,6,6,7,7,8,8,8-Pentadecafluorooctanoic acid	Measured	Organization for Economic Cooperation and Development	Daphnia magna	Water Flea	Crustaceans; Standard Test Species	Neonate	<24	Hour(s)	Laboratory	Static	Fresh water	6	Active ingredient	195	AI mg/L	Intoxication	Immobile	EC10	Not reported		NA	Author	2	Day(s)	Concurrent control	Acute	5	0.053 mg/L / 81 mg/L / 128 mg/L / 202 mg/L / 318 mg/L / 503 mg/L	FOUR TO SIX REPLICATES USED	Barmentlo,S.H., J.M. Stel, M. Van Doorn, C. Eschauzier, P. De Voogt, and M.H.S. Kraak	175699	Acute and Chronic Toxicity of Short Chained Perfluoroalkyl Substances to Daphnia magna	Environ. Pollut.198:47-53	2015
PFOA	7	335671	2,2,3,3,4,4,5,5,6,6,7,7,8,8,8-Pentadecafluorooctanoic acid	Chemical analysis reported	American Society for Testing and Materials	Daphnia magna	Water Flea	Crustaceans; Standard Test Species	Not reported	<24	Hour(s)	Laboratory	Renewal	Fresh water	8	Active ingredient	7.02	AI mg/L	Reproduction	Mean spawns per female	EC10	Not reported		NA	Author	21	Day(s)	Multiple types of controls were reported by the author	Chronic	2019-10-01	0 mg/L / 0 mg/L / 5.00 mg/L / 7.50 mg/L / 11.25 mg/L / 16.88 mg/L / 25.31 mg/L / 37.97 mg/L	THREE REPLICATES	Yang,S., F. Xu, F. Wu, S. Wang, and B. Zheng	175260	Development of PFOS and PFOA Criteria for the Protection of Freshwater Aquatic Life in China	Sci. Total Environ.470/471:677-683	2014
PFOA	7	335671	2,2,3,3,4,4,5,5,6,6,7,7,8,8,8-Pentadecafluorooctanoic acid	Unmeasured	American Society for Testing and Materials	Daphnia magna	Water Flea	Crustaceans; Standard Test Species	Not reported	NR	Not reported	Laboratory	Static	Fresh water	6	Active ingredient	148 (148237.3464)	AI mg/L	Intoxication	Immobile	EC10	Not reported		NA	Author	2	Day(s)	Concurrent control	Acute	NR	0 mg/ml / 26.3 mg/ml / 52.6 mg/ml / 105 mg/ml / 210 mg/ml / 420 mg/ml	THREE TO FOUR REPLICATES TESTED TWICE	Boudreau,T.M.	175259	Toxicity of Perfluorinated Organic Acids to Selected Freshwater Organisms Under Laboratory and Field Conditions	M.S. Thesis, University of Guelph, Ontario, Canada:145 p.	2002
PFOA	7	335671	2,2,3,3,4,4,5,5,6,6,7,7,8,8,8-Pentadecafluorooctanoic acid	Chemical analysis reported	American Society for Testing and Materials	Daphnia magna	Water Flea	Crustaceans; Standard Test Species	Not reported	<24	Hour(s)	Laboratory	Renewal	Fresh water	8	Active ingredient	11.12	AI mg/L	Mortality	Lifespan	EC10	Not reported		NA	Author	21	Day(s)	Multiple types of controls were reported by the author	Chronic	2019-10-01	0 mg/L / 0 mg/L / 5.00 mg/L / 7.50 mg/L / 11.25 mg/L / 16.88 mg/L / 25.31 mg/L / 37.97 mg/L	THREE REPLICATES	Yang,S., F. Xu, F. Wu, S. Wang, and B. Zheng	175260	Development of PFOS and PFOA Criteria for the Protection of Freshwater Aquatic Life in China	Sci. Total Environ.470/471:677-683	2014
PFOA	7	335671	2,2,3,3,4,4,5,5,6,6,7,7,8,8,8-Pentadecafluorooctanoic acid	Unmeasured	Organization for Economic Cooperation and Development	Daphnia magna	Water Flea	Crustaceans; Standard Test Species	Neonate	<24	Hour(s)	Commercial	Static	Fresh water	7	Active ingredient	219.872	AI mg/L	Intoxication	Immobile	EC50	Not reported		NA	Author	1	Day(s)	Carrier or solvent	Acute	5	0 mM / 0.35 mM / 0.4 mM / 0.45 mM / 0.5 mM / 0.55 mM / 0.6 mM	4 REPLICATES	Ding,G.H., T. Fromel, E.J. Van den Brandhof, R. Baerselman, and W.J.G.M. Peijnenburg	160946	Acute Toxicity of Poly- and Perfluorinated Compounds to Two Cladocerans, Daphnia magna and Chydorus sphaericus	Environ. Toxicol. Chem.31(3): 605-610	2012
PFOA	7	335671	2,2,3,3,4,4,5,5,6,6,7,7,8,8,8-Pentadecafluorooctanoic acid	Unmeasured	Organization for Economic Cooperation and Development	Daphnia magna	Water Flea	Crustaceans; Standard Test Species	Neonate	<24	Hour(s)	Commercial	Static	Fresh water	7	Active ingredient	211.59	AI mg/L	Intoxication	Immobile	EC50	Not reported		NA	Author	2	Day(s)	Carrier or solvent	Acute	5	0 mM / 0.35 mM / 0.4 mM / 0.45 mM / 0.5 mM / 0.55 mM / 0.6 mM	4 REPLICATES	Ding,G.H., T. Fromel, E.J. Van den Brandhof, R. Baerselman, and W.J.G.M. Peijnenburg	160946	Acute Toxicity of Poly- and Perfluorinated Compounds to Two Cladocerans, Daphnia magna and Chydorus sphaericus	Environ. Toxicol. Chem.31(3): 605-610	2012
PFOA	7	335671	2,2,3,3,4,4,5,5,6,6,7,7,8,8,8-Pentadecafluorooctanoic acid	Unmeasured	American Society for Testing and Materials	Daphnia magna	Water Flea	Crustaceans; Standard Test Species	Not reported	NR	Not reported	Laboratory	Static	Fresh water	6	Active ingredient	224 (223598.232)	AI mg/L	Intoxication	Immobile	EC50	Not reported		NA	Author	2	Day(s)	Concurrent control	Acute	NR	0 mg/ml / 26.3 mg/ml / 52.6 mg/ml / 105 mg/ml / 210 mg/ml / 420 mg/ml	THREE TO FOUR REPLICATES TESTED TWICE	Boudreau,T.M.	175259	Toxicity of Perfluorinated Organic Acids to Selected Freshwater Organisms Under Laboratory and Field Conditions	M.S. Thesis, University of Guelph, Ontario, Canada:145 p.	2002
PFOA	7	335671	2,2,3,3,4,4,5,5,6,6,7,7,8,8,8-Pentadecafluorooctanoic acid	Unmeasured	Not coded	Daphnia magna	Water Flea	Crustaceans; Standard Test Species	Neonate	<24	Hour(s)	Not reported	Not reported	Fresh water	6	Formulation	476.52	AI mg/L	Intoxication	Immobile	EC50	Not reported		NA	Author	2	Day(s)	Concurrent control	Acute (Not coded)			4 REPLICATES	Ji,K., Y. Kim, S. Oh, B. Ahn, H. Jo, and K. Choi	114976	Toxicity of Perfluorooctane Sulfonic Acid and Perfluorooctanoic Acid on Freshwater Macroinvertebrates (Daphnia magna and Moina macrocopa) and Fish (Oryzias latipes)	Environ. Toxicol. Chem.27(10): 2159-2168	2008
PFOA	7	335671	2,2,3,3,4,4,5,5,6,6,7,7,8,8,8-Pentadecafluorooctanoic acid	Unmeasured	Not coded	Daphnia magna	Water Flea	Crustaceans; Standard Test Species	Neonate	<24	Hour(s)	Not reported	Not reported	Fresh water	6	Formulation	675.05	AI mg/L	Intoxication	Immobile	EC50	Not reported		NA	Author	1	Day(s)	Concurrent control	Acute (Not coded)			4 REPLICATES	Ji,K., Y. Kim, S. Oh, B. Ahn, H. Jo, and K. Choi	114976	Toxicity of Perfluorooctane Sulfonic Acid and Perfluorooctanoic Acid on Freshwater Macroinvertebrates (Daphnia magna and Moina macrocopa) and Fish (Oryzias latipes)	Environ. Toxicol. Chem.27(10): 2159-2168	2008
PFOA	7	335671	2,2,3,3,4,4,5,5,6,6,7,7,8,8,8-Pentadecafluorooctanoic acid	Measured	Organization for Economic Cooperation and Development	Daphnia magna	Water Flea	Crustaceans; Standard Test Species	Neonate	<24	Hour(s)	Laboratory	Static	Fresh water	6	Active ingredient	239	AI mg/L	Intoxication	Immobile	EC50	Not reported		NA	Author	2	Day(s)	Concurrent control	Acute	5	0.053 mg/L / 81 mg/L / 128 mg/L / 202 mg/L / 318 mg/L / 503 mg/L	FOUR TO SIX REPLICATES USED	Barmentlo,S.H., J.M. Stel, M. Van Doorn, C. Eschauzier, P. De Voogt, and M.H.S. Kraak	175699	Acute and Chronic Toxicity of Short Chained Perfluoroalkyl Substances to Daphnia magna	Environ. Pollut.198:47-53	2015
PFOA	7	335671	2,2,3,3,4,4,5,5,6,6,7,7,8,8,8-Pentadecafluorooctanoic acid	Chemical analysis reported	American Society for Testing and Materials	Daphnia magna	Water Flea	Crustaceans; Standard Test Species	Not reported	<24	Hour(s)	Laboratory	Static	Fresh water	8	Active ingredient	201.85	AI mg/L	Mortality	Mortality	LC50	Not reported		NA	Author	2	Day(s)	Multiple types of controls were reported by the author	Acute	10	0 mg/L / 0 mg/L / 50.00 mg/L / 80.00 mg/L / 128.00 mg/L / 204.80 mg/L / 327.68 mg/L / 524.29 mg/L	THREE REPLICATES	Yang,S., F. Xu, F. Wu, S. Wang, and B. Zheng	175260	Development of PFOS and PFOA Criteria for the Protection of Freshwater Aquatic Life in China	Sci. Total Environ.470/471:677-683	2014
PFOA	7	335671	2,2,3,3,4,4,5,5,6,6,7,7,8,8,8-Pentadecafluorooctanoic acid	Unmeasured	American Society for Testing and Materials	Daphnia magna	Water Flea	Crustaceans; Standard Test Species	Not reported	NR	Not reported	Laboratory	Static	Fresh water	6	Active ingredient	269 (268731.9492)	AI mg/L	Mortality	Mortality	LC50	Not reported		NA	Author	2	Day(s)	Concurrent control	Acute	NR	0 mg/ml / 26.3 mg/ml / 52.6 mg/ml / 105 mg/ml / 210 mg/ml / 420 mg/ml	THREE TO FOUR REPLICATES TESTED TWICE	Boudreau,T.M.	175259	Toxicity of Perfluorinated Organic Acids to Selected Freshwater Organisms Under Laboratory and Field Conditions	M.S. Thesis, University of Guelph, Ontario, Canada:145 p.	2002
PFOA	7	335671	2,2,3,3,4,4,5,5,6,6,7,7,8,8,8-Pentadecafluorooctanoic acid	Unmeasured	Organization for Economic Cooperation and Development	Daphnia magna	Water Flea	Crustaceans; Standard Test Species	Neonate	<24	Hour(s)	Commercial	Static	Fresh water	7	Active ingredient	186.332	AI mg/L	Intoxication	Immobile	LOEC	Not reported	<	0.05	ECOTOX	1	Day(s)	Carrier or solvent	Acute	5	0 mM / 0.35 mM / 0.4 mM / 0.45 mM / 0.5 mM / 0.55 mM / 0.6 mM	4 REPLICATES	Ding,G.H., T. Fromel, E.J. Van den Brandhof, R. Baerselman, and W.J.G.M. Peijnenburg	160946	Acute Toxicity of Poly- and Perfluorinated Compounds to Two Cladocerans, Daphnia magna and Chydorus sphaericus	Environ. Toxicol. Chem.31(3): 605-610	2012
PFOA	7	335671	2,2,3,3,4,4,5,5,6,6,7,7,8,8,8-Pentadecafluorooctanoic acid	Unmeasured	Organization for Economic Cooperation and Development	Daphnia magna	Water Flea	Crustaceans; Standard Test Species	Neonate	<24	Hour(s)	Commercial	Static	Fresh water	7	Active ingredient	227.739	AI mg/L	Intoxication	Immobile	LOEC	Not reported	<	0.05	ECOTOX	2	Day(s)	Carrier or solvent	Acute	5	0 mM / 0.35 mM / 0.4 mM / 0.45 mM / 0.5 mM / 0.55 mM / 0.6 mM	4 REPLICATES	Ding,G.H., T. Fromel, E.J. Van den Brandhof, R. Baerselman, and W.J.G.M. Peijnenburg	160946	Acute Toxicity of Poly- and Perfluorinated Compounds to Two Cladocerans, Daphnia magna and Chydorus sphaericus	Environ. Toxicol. Chem.31(3): 605-610	2012
PFOA	7	335671	2,2,3,3,4,4,5,5,6,6,7,7,8,8,8-Pentadecafluorooctanoic acid	Unmeasured	Not coded	Daphnia magna	Water Flea	Crustaceans; Standard Test Species	Neonate	<24	Hour(s)	Not reported	Renewal	Fresh water	6	Formulation	25	AI mg/L	Reproduction	Progeny counts/numbers	LOEC	Not reported	<	0.05	ECOTOX	21	Day(s)	Concurrent control	Chronic (Not coded)			10 REPLICATES	Ji,K., Y. Kim, S. Oh, B. Ahn, H. Jo, and K. Choi	114976	Toxicity of Perfluorooctane Sulfonic Acid and Perfluorooctanoic Acid on Freshwater Macroinvertebrates (Daphnia magna and Moina macrocopa) and Fish (Oryzias latipes)	Environ. Toxicol. Chem.27(10): 2159-2168	2008
PFOA	7	335671	2,2,3,3,4,4,5,5,6,6,7,7,8,8,8-Pentadecafluorooctanoic acid	Unmeasured	Not coded	Daphnia magna	Water Flea	Crustaceans; Standard Test Species	Neonate	<24	Hour(s)	Not reported	Renewal	Fresh water	6	Formulation	12.5	AI mg/L	Reproduction	Time to first progeny	LOEC	Not reported	<	0.05	ECOTOX	21	Day(s)	Concurrent control	Chronic (Not coded)			10 REPLICATES	Ji,K., Y. Kim, S. Oh, B. Ahn, H. Jo, and K. Choi	114976	Toxicity of Perfluorooctane Sulfonic Acid and Perfluorooctanoic Acid on Freshwater Macroinvertebrates (Daphnia magna and Moina macrocopa) and Fish (Oryzias latipes)	Environ. Toxicol. Chem.27(10): 2159-2168	2008
PFOA	7	335671	2,2,3,3,4,4,5,5,6,6,7,7,8,8,8-Pentadecafluorooctanoic acid	Unmeasured	Not coded	Daphnia magna	Water Flea	Crustaceans; Standard Test Species	Neonate	<24	Hour(s)	Not reported	Not reported	Fresh water	6	Formulation	500	AI mg/L	Intoxication	Immobile	LOEC	Not reported	<	0.05	Author	2	Day(s)	Concurrent control	Acute (Not coded)			4 REPLICATES	Ji,K., Y. Kim, S. Oh, B. Ahn, H. Jo, and K. Choi	114976	Toxicity of Perfluorooctane Sulfonic Acid and Perfluorooctanoic Acid on Freshwater Macroinvertebrates (Daphnia magna and Moina macrocopa) and Fish (Oryzias latipes)	Environ. Toxicol. Chem.27(10): 2159-2168	2008
PFOA	7	335671	2,2,3,3,4,4,5,5,6,6,7,7,8,8,8-Pentadecafluorooctanoic acid	Unmeasured	Not reported	Daphnia magna	Water Flea	Crustaceans; Standard Test Species	Not reported	NR	Not reported	Wild	Static	Fresh water	6	Formulation	20	AI mg/L	Population	Abundance	LOEC	Not reported	<	0.05	Author	1	Day(s)	Concurrent control	Acute (Not reported)	NR	0 mg/L / 1 mg/L / 10 mg/L / 20 mg/L / 30 mg/L / 70 mg/L	FIVE REPLICATES	Sanderson,H., T.M. Boudreau, S.A. Mabury, and K.R. Solomon	68253	Impact of Perfluorooctanoic Acid on the Structure of the Zooplankton Community in Indoor Microcosms	Aquat. Toxicol.62(3): 227-234	2003
PFOA	7	335671	2,2,3,3,4,4,5,5,6,6,7,7,8,8,8-Pentadecafluorooctanoic acid	Unmeasured	Not coded	Daphnia magna	Water Flea	Crustaceans; Standard Test Species	Neonate	<24	Hour(s)	Not reported	Renewal	Fresh water	6	Formulation	50	AI mg/L	Growth	Length	LOEC	Not reported	<	0.05	ECOTOX	21	Day(s)	Concurrent control	Chronic (Not coded)			10 REPLICATES	Ji,K., Y. Kim, S. Oh, B. Ahn, H. Jo, and K. Choi	114976	Toxicity of Perfluorooctane Sulfonic Acid and Perfluorooctanoic Acid on Freshwater Macroinvertebrates (Daphnia magna and Moina macrocopa) and Fish (Oryzias latipes)	Environ. Toxicol. Chem.27(10): 2159-2168	2008
PFOA	7	335671	2,2,3,3,4,4,5,5,6,6,7,7,8,8,8-Pentadecafluorooctanoic acid	Unmeasured	Not coded	Daphnia magna	Water Flea	Crustaceans; Standard Test Species	Neonate	<24	Hour(s)	Not reported	Not reported	Fresh water	6	Formulation	1000	AI mg/L	Intoxication	Immobile	LOEC	Not reported	<	0.05	Author	1	Day(s)	Concurrent control	Acute (Not coded)			4 REPLICATES	Ji,K., Y. Kim, S. Oh, B. Ahn, H. Jo, and K. Choi	114976	Toxicity of Perfluorooctane Sulfonic Acid and Perfluorooctanoic Acid on Freshwater Macroinvertebrates (Daphnia magna and Moina macrocopa) and Fish (Oryzias latipes)	Environ. Toxicol. Chem.27(10): 2159-2168	2008
PFOA	7	335671	2,2,3,3,4,4,5,5,6,6,7,7,8,8,8-Pentadecafluorooctanoic acid	Unmeasured	Not coded	Daphnia magna	Water Flea	Crustaceans; Standard Test Species	Neonate	<24	Hour(s)	Not reported	Not reported	Fresh water	6	Formulation	500	AI mg/L	Intoxication	Immobile	NOEC	Not reported	<	0.05	Author	1	Day(s)	Concurrent control	Acute (Not coded)			4 REPLICATES	Ji,K., Y. Kim, S. Oh, B. Ahn, H. Jo, and K. Choi	114976	Toxicity of Perfluorooctane Sulfonic Acid and Perfluorooctanoic Acid on Freshwater Macroinvertebrates (Daphnia magna and Moina macrocopa) and Fish (Oryzias latipes)	Environ. Toxicol. Chem.27(10): 2159-2168	2008
PFOA	7	335671	2,2,3,3,4,4,5,5,6,6,7,7,8,8,8-Pentadecafluorooctanoic acid	Unmeasured	Not reported	Daphnia magna	Water Flea	Crustaceans; Standard Test Species	Not reported	NR	Not reported	Wild	Static	Fresh water	6	Formulation	10	AI mg/L	Population	Abundance	NOEC	Not reported	<	0.05	ECOTOX	1	Day(s)	Concurrent control	Acute (Not reported)	NR	0 mg/L / 1 mg/L / 10 mg/L / 20 mg/L / 30 mg/L / 70 mg/L	FIVE REPLICATES	Sanderson,H., T.M. Boudreau, S.A. Mabury, and K.R. Solomon	68253	Impact of Perfluorooctanoic Acid on the Structure of the Zooplankton Community in Indoor Microcosms	Aquat. Toxicol.62(3): 227-234	2003
PFOA	7	335671	2,2,3,3,4,4,5,5,6,6,7,7,8,8,8-Pentadecafluorooctanoic acid	Unmeasured	Organization for Economic Cooperation and Development	Daphnia magna	Water Flea	Crustaceans; Standard Test Species	Neonate	<24	Hour(s)	Commercial	Static	Fresh water	7	Active ingredient	207.035	AI mg/L	Intoxication	Immobile	NOEC	Not reported	<	0.05	Author	2	Day(s)	Carrier or solvent	Acute	5	0 mM / 0.35 mM / 0.4 mM / 0.45 mM / 0.5 mM / 0.55 mM / 0.6 mM	4 REPLICATES	Ding,G.H., T. Fromel, E.J. Van den Brandhof, R. Baerselman, and W.J.G.M. Peijnenburg	160946	Acute Toxicity of Poly- and Perfluorinated Compounds to Two Cladocerans, Daphnia magna and Chydorus sphaericus	Environ. Toxicol. Chem.31(3): 605-610	2012
PFOA	7	335671	2,2,3,3,4,4,5,5,6,6,7,7,8,8,8-Pentadecafluorooctanoic acid	Unmeasured	Not coded	Daphnia magna	Water Flea	Crustaceans; Standard Test Species	Neonate	<24	Hour(s)	Not reported	Renewal	Fresh water	6	Formulation	12.5	AI mg/L	Reproduction	Progeny counts/numbers	NOEC	Not reported	<	0.05	ECOTOX	21	Day(s)	Concurrent control	Chronic (Not coded)			10 REPLICATES	Ji,K., Y. Kim, S. Oh, B. Ahn, H. Jo, and K. Choi	114976	Toxicity of Perfluorooctane Sulfonic Acid and Perfluorooctanoic Acid on Freshwater Macroinvertebrates (Daphnia magna and Moina macrocopa) and Fish (Oryzias latipes)	Environ. Toxicol. Chem.27(10): 2159-2168	2008
PFOA	7	335671	2,2,3,3,4,4,5,5,6,6,7,7,8,8,8-Pentadecafluorooctanoic acid	Unmeasured	Not coded	Daphnia magna	Water Flea	Crustaceans; Standard Test Species	Neonate	<24	Hour(s)	Not reported	Renewal	Fresh water	6	Formulation	50	AI mg/L	Reproduction	Progeny counts/numbers	NOEC	Not reported	<	0.05	ECOTOX	21	Day(s)	Concurrent control	Chronic (Not coded)			10 REPLICATES	Ji,K., Y. Kim, S. Oh, B. Ahn, H. Jo, and K. Choi	114976	Toxicity of Perfluorooctane Sulfonic Acid and Perfluorooctanoic Acid on Freshwater Macroinvertebrates (Daphnia magna and Moina macrocopa) and Fish (Oryzias latipes)	Environ. Toxicol. Chem.27(10): 2159-2168	2008
PFOA	7	335671	2,2,3,3,4,4,5,5,6,6,7,7,8,8,8-Pentadecafluorooctanoic acid	Chemical analysis reported	American Society for Testing and Materials	Daphnia magna	Water Flea	Crustaceans; Standard Test Species	Not reported	<24	Hour(s)	Laboratory	Renewal	Fresh water	8	Active ingredient	37.97	AI mg/L	Reproduction	Time to first progeny	NOEC	Not reported	<	0.01	ECOTOX	21	Day(s)	Multiple types of controls were reported by the author	Chronic	2019-10-01	0 mg/L / 0 mg/L / 5.00 mg/L / 7.50 mg/L / 11.25 mg/L / 16.88 mg/L / 25.31 mg/L / 37.97 mg/L	THREE REPLICATES	Yang,S., F. Xu, F. Wu, S. Wang, and B. Zheng	175260	Development of PFOS and PFOA Criteria for the Protection of Freshwater Aquatic Life in China	Sci. Total Environ.470/471:677-683	2014
PFOA	7	335671	2,2,3,3,4,4,5,5,6,6,7,7,8,8,8-Pentadecafluorooctanoic acid	Chemical analysis reported	American Society for Testing and Materials	Daphnia magna	Water Flea	Crustaceans; Standard Test Species	Not reported	<24	Hour(s)	Laboratory	Renewal	Fresh water	8	Active ingredient	37.97	AI mg/L	Reproduction	Progeny counts/numbers	NOEC	Not reported	<	0.01	ECOTOX	21	Day(s)	Multiple types of controls were reported by the author	Chronic	2019-10-01	0 mg/L / 0 mg/L / 5.00 mg/L / 7.50 mg/L / 11.25 mg/L / 16.88 mg/L / 25.31 mg/L / 37.97 mg/L	THREE REPLICATES	Yang,S., F. Xu, F. Wu, S. Wang, and B. Zheng	175260	Development of PFOS and PFOA Criteria for the Protection of Freshwater Aquatic Life in China	Sci. Total Environ.470/471:677-683	2014
PFOA	7	335671	2,2,3,3,4,4,5,5,6,6,7,7,8,8,8-Pentadecafluorooctanoic acid	Unmeasured	Not coded	Daphnia magna	Water Flea	Crustaceans; Standard Test Species	Neonate	<24	Hour(s)	Not reported	Renewal	Fresh water	6	Formulation	50	AI mg/L	Population	Population growth rate	NOEC	Not reported	<	0.05	ECOTOX	21	Day(s)	Concurrent control	Chronic (Not coded)			10 REPLICATES	Ji,K., Y. Kim, S. Oh, B. Ahn, H. Jo, and K. Choi	114976	Toxicity of Perfluorooctane Sulfonic Acid and Perfluorooctanoic Acid on Freshwater Macroinvertebrates (Daphnia magna and Moina macrocopa) and Fish (Oryzias latipes)	Environ. Toxicol. Chem.27(10): 2159-2168	2008
PFOA	7	335671	2,2,3,3,4,4,5,5,6,6,7,7,8,8,8-Pentadecafluorooctanoic acid	Unmeasured	Not coded	Daphnia magna	Water Flea	Crustaceans; Standard Test Species	Neonate	<24	Hour(s)	Not reported	Renewal	Fresh water	6	Formulation	25	AI mg/L	Growth	Length	NOEC	Not reported	<	0.05	ECOTOX	21	Day(s)	Concurrent control	Chronic (Not coded)			10 REPLICATES	Ji,K., Y. Kim, S. Oh, B. Ahn, H. Jo, and K. Choi	114976	Toxicity of Perfluorooctane Sulfonic Acid and Perfluorooctanoic Acid on Freshwater Macroinvertebrates (Daphnia magna and Moina macrocopa) and Fish (Oryzias latipes)	Environ. Toxicol. Chem.27(10): 2159-2168	2008
PFOA	7	335671	2,2,3,3,4,4,5,5,6,6,7,7,8,8,8-Pentadecafluorooctanoic acid	Unmeasured	Not coded	Daphnia magna	Water Flea	Crustaceans; Standard Test Species	Neonate	<24	Hour(s)	Not reported	Not reported	Fresh water	6	Formulation	250	AI mg/L	Intoxication	Immobile	NOEC	Not reported	<	0.05	Author	2	Day(s)	Concurrent control	Acute (Not coded)			4 REPLICATES	Ji,K., Y. Kim, S. Oh, B. Ahn, H. Jo, and K. Choi	114976	Toxicity of Perfluorooctane Sulfonic Acid and Perfluorooctanoic Acid on Freshwater Macroinvertebrates (Daphnia magna and Moina macrocopa) and Fish (Oryzias latipes)	Environ. Toxicol. Chem.27(10): 2159-2168	2008
PFOA	7	335671	2,2,3,3,4,4,5,5,6,6,7,7,8,8,8-Pentadecafluorooctanoic acid	Chemical analysis reported	American Society for Testing and Materials	Daphnia magna	Water Flea	Crustaceans; Standard Test Species	Not reported	<24	Hour(s)	Laboratory	Renewal	Fresh water	8	Active ingredient	37.97	AI mg/L	Reproduction	Fecundity	NOEC	Not reported	<	0.01	ECOTOX	21	Day(s)	Multiple types of controls were reported by the author	Chronic	2019-10-01	0 mg/L / 0 mg/L / 5.00 mg/L / 7.50 mg/L / 11.25 mg/L / 16.88 mg/L / 25.31 mg/L / 37.97 mg/L	THREE REPLICATES	Yang,S., F. Xu, F. Wu, S. Wang, and B. Zheng	175260	Development of PFOS and PFOA Criteria for the Protection of Freshwater Aquatic Life in China	Sci. Total Environ.470/471:677-683	2014
PFOA	7	335671	2,2,3,3,4,4,5,5,6,6,7,7,8,8,8-Pentadecafluorooctanoic acid	Unmeasured	Not coded	Daphnia magna	Water Flea	Crustaceans; Standard Test Species	Neonate	<24	Hour(s)	Not reported	Renewal	Fresh water	6	Formulation	6.25	AI mg/L	Reproduction	Time to first progeny	NOEC	Not reported	<	0.05	ECOTOX	21	Day(s)	Concurrent control	Chronic (Not coded)			10 REPLICATES	Ji,K., Y. Kim, S. Oh, B. Ahn, H. Jo, and K. Choi	114976	Toxicity of Perfluorooctane Sulfonic Acid and Perfluorooctanoic Acid on Freshwater Macroinvertebrates (Daphnia magna and Moina macrocopa) and Fish (Oryzias latipes)	Environ. Toxicol. Chem.27(10): 2159-2168	2008
PFOA	7	335671	2,2,3,3,4,4,5,5,6,6,7,7,8,8,8-Pentadecafluorooctanoic acid	Unmeasured	Organization for Economic Cooperation and Development	Daphnia magna	Water Flea	Crustaceans; Standard Test Species	Neonate	<24	Hour(s)	Commercial	Static	Fresh water	7	Active ingredient	165.628	AI mg/L	Intoxication	Immobile	NOEC	Not reported	<	0.05	Author	1	Day(s)	Carrier or solvent	Acute	5	0 mM / 0.35 mM / 0.4 mM / 0.45 mM / 0.5 mM / 0.55 mM / 0.6 mM	4 REPLICATES	Ding,G.H., T. Fromel, E.J. Van den Brandhof, R. Baerselman, and W.J.G.M. Peijnenburg	160946	Acute Toxicity of Poly- and Perfluorinated Compounds to Two Cladocerans, Daphnia magna and Chydorus sphaericus	Environ. Toxicol. Chem.31(3): 605-610	2012
PFOA	7	335671	2,2,3,3,4,4,5,5,6,6,7,7,8,8,8-Pentadecafluorooctanoic acid	Unmeasured	Not coded	Daphnia magna	Water Flea	Crustaceans; Standard Test Species	Neonate	<24	Hour(s)	Not reported	Renewal	Fresh water	6	Formulation	6.25	AI mg/L	Mortality	Mortality	NR-ZERO	Not reported		NA	ECOTOX	21	Day(s)	Concurrent control	Chronic (Not coded)			10 REPLICATES	Ji,K., Y. Kim, S. Oh, B. Ahn, H. Jo, and K. Choi	114976	Toxicity of Perfluorooctane Sulfonic Acid and Perfluorooctanoic Acid on Freshwater Macroinvertebrates (Daphnia magna and Moina macrocopa) and Fish (Oryzias latipes)	Environ. Toxicol. Chem.27(10): 2159-2168	2008
PFOA	7	335671	2,2,3,3,4,4,5,5,6,6,7,7,8,8,8-Pentadecafluorooctanoic acid	Unmeasured	American Society for Testing and Materials	Daphnia pulex	Water Flea	Crustaceans; Standard Test Species	Not reported	NR	Not reported	Laboratory	Static	Fresh water	5	Active ingredient	NR	AI mg/L	Population	Biomass	NR	Not reported	<	0.05	Not reported	35	Day(s)	Concurrent control	Not reported	NR	0 mg/L / 0.27 mg/L / 0.66 mg/L / 24 mg/L / 74 mg/L	THREE REPLICATES	Boudreau,T.M.	175259	Toxicity of Perfluorinated Organic Acids to Selected Freshwater Organisms Under Laboratory and Field Conditions	M.S. Thesis, University of Guelph, Ontario, Canada:145 p.	2002
PFOA	7	335671	2,2,3,3,4,4,5,5,6,6,7,7,8,8,8-Pentadecafluorooctanoic acid	Unmeasured	Not coded	Daphnia magna	Water Flea	Crustaceans; Standard Test Species	Neonate	<24	Hour(s)	Not reported	Renewal	Fresh water	6	Formulation	NR	AI mg/L	Mortality	Survival	NR	Not reported		NR	Not reported	21	Day(s)	Concurrent control	Chronic (Not coded)			10 REPLICATES	Ji,K., Y. Kim, S. Oh, B. Ahn, H. Jo, and K. Choi	114976	Toxicity of Perfluorooctane Sulfonic Acid and Perfluorooctanoic Acid on Freshwater Macroinvertebrates (Daphnia magna and Moina macrocopa) and Fish (Oryzias latipes)	Environ. Toxicol. Chem.27(10): 2159-2168	2008
PFOA	7	335671	2,2,3,3,4,4,5,5,6,6,7,7,8,8,8-Pentadecafluorooctanoic acid	Chemical analysis reported	American Society for Testing and Materials	Chironomus plumosus	Midge	Insects/Spiders	Larva	NR	Not reported	Laboratory	Static	Fresh water	8	Active ingredient	402.24	AI mg/L	Mortality	Mortality	LC50	Not reported		NA	Author	4	Day(s)	Multiple types of controls were reported by the author	Acute	10	0 mg/L / 0 mg/L / 200.00 mg/L / 300.00 mg/L / 450.00 mg/L / 675.00 mg/L / 1012.50 mg/L / 1518.75 mg/L	THREE REPLICATES	Yang,S., F. Xu, F. Wu, S. Wang, and B. Zheng	175260	Development of PFOS and PFOA Criteria for the Protection of Freshwater Aquatic Life in China	Sci. Total Environ.470/471:677-683	2014
PFOA	7	335671	2,2,3,3,4,4,5,5,6,6,7,7,8,8,8-Pentadecafluorooctanoic acid	Measured	Not reported	Chironomus plumosus	Midge	Insects/Spiders	Larva	NR	Instantaneous	Wild	Static	Fresh water	2	Active ingredient	0.0098	AI mg/L	Mortality	Survival	NOEC	Not reported	>	0.05	ECOTOX	10.33	Day(s)	Concurrent control	Chronic (Not reported)	20	0 ppb / 9.8 ppb	THREE REPLICATES, LARVAE KEPT INSIDE POLYPROPYLENE MEMBRANE BAG DURING EXPOSURE, MULTI-WALL 2 CARBONACEOUS MATERIAL	Zhai,Y., X. Xia, X. Zhao, H. Dong, B. Zhu, N. Xia, and J. Dong	177074	Role of Ingestion Route in the Perfluoroalkyl Substance Bioaccumulation by Chironomus plumosus Larvae in Sediments Amended with Carbonaceous Materials	J. Hazard. Mater.302:404-414	2016
PFOA	7	335671	2,2,3,3,4,4,5,5,6,6,7,7,8,8,8-Pentadecafluorooctanoic acid	Measured	Not reported	Chironomus plumosus	Midge	Insects/Spiders	Larva	NR	Instantaneous	Wild	Static	Fresh water	2	Active ingredient	0.00981	AI mg/L	Mortality	Survival	NOEC	Not reported	>	0.05	ECOTOX	10.33	Day(s)	Concurrent control	Chronic (Not reported)	20	0 ppb / 9.81 ppb	THREE REPLICATES, LARVAE NOT KEPT INSIDE POLYPROPYLENE MEMBRANE BAG DURING EXPOSURE, MULTI-WALL 2 CARBONACEOUS MATERIAL	Zhai,Y., X. Xia, X. Zhao, H. Dong, B. Zhu, N. Xia, and J. Dong	177074	Role of Ingestion Route in the Perfluoroalkyl Substance Bioaccumulation by Chironomus plumosus Larvae in Sediments Amended with Carbonaceous Materials	J. Hazard. Mater.302:404-414	2016
PFOA	7	335671	2,2,3,3,4,4,5,5,6,6,7,7,8,8,8-Pentadecafluorooctanoic acid	Measured	Not reported	Chironomus plumosus	Midge	Insects/Spiders	Larva	NR	Instantaneous	Wild	Static	Fresh water	2	Active ingredient	0.00981	AI mg/L	Mortality	Survival	NOEC	Not reported	>	0.05	ECOTOX	10.33	Day(s)	Concurrent control	Chronic (Not reported)	20	0 ppb / 9.81 ppb	THREE REPLICATES, LARVAE NOT KEPT INSIDE POLYPROPYLENE MEMBRANE BAG DURING EXPOSURE, FULLERENE	Zhai,Y., X. Xia, X. Zhao, H. Dong, B. Zhu, N. Xia, and J. Dong	177074	Role of Ingestion Route in the Perfluoroalkyl Substance Bioaccumulation by Chironomus plumosus Larvae in Sediments Amended with Carbonaceous Materials	J. Hazard. Mater.302:404-414	2016
PFOA	7	335671	2,2,3,3,4,4,5,5,6,6,7,7,8,8,8-Pentadecafluorooctanoic acid	Measured	Not reported	Chironomus plumosus	Midge	Insects/Spiders	Larva	NR	Instantaneous	Wild	Static	Fresh water	2	Active ingredient	0.0098	AI mg/L	Mortality	Survival	NOEC	Not reported	>	0.05	ECOTOX	10.33	Day(s)	Concurrent control	Chronic (Not reported)	20	0 ppb / 9.8 ppb	THREE REPLICATES, LARVAE KEPT INSIDE POLYPROPYLENE MEMBRANE BAG DURING EXPOSURE, MULTI-WALL 1 CARBONACEOUS MATERIAL	Zhai,Y., X. Xia, X. Zhao, H. Dong, B. Zhu, N. Xia, and J. Dong	177074	Role of Ingestion Route in the Perfluoroalkyl Substance Bioaccumulation by Chironomus plumosus Larvae in Sediments Amended with Carbonaceous Materials	J. Hazard. Mater.302:404-414	2016
PFOA	7	335671	2,2,3,3,4,4,5,5,6,6,7,7,8,8,8-Pentadecafluorooctanoic acid	Measured	Not reported	Chironomus plumosus	Midge	Insects/Spiders	Larva	NR	Instantaneous	Wild	Static	Fresh water	2	Active ingredient	0.00981	AI mg/L	Mortality	Survival	NOEC	Not reported	>	0.05	ECOTOX	10.33	Day(s)	Concurrent control	Chronic (Not reported)	20	0 ppb / 9.81 ppb	THREE REPLICATES, LARVAE NOT KEPT INSIDE POLYPROPYLENE MEMBRANE BAG DURING EXPOSURE, SINGLE WALL CARBONACEOUS MATERIAL	Zhai,Y., X. Xia, X. Zhao, H. Dong, B. Zhu, N. Xia, and J. Dong	177074	Role of Ingestion Route in the Perfluoroalkyl Substance Bioaccumulation by Chironomus plumosus Larvae in Sediments Amended with Carbonaceous Materials	J. Hazard. Mater.302:404-414	2016
PFOA	7	335671	2,2,3,3,4,4,5,5,6,6,7,7,8,8,8-Pentadecafluorooctanoic acid	Measured	Not reported	Chironomus plumosus	Midge	Insects/Spiders	Larva	NR	Instantaneous	Wild	Static	Fresh water	2	Active ingredient	0.0098	AI mg/L	Mortality	Survival	NOEC	Not reported	>	0.05	ECOTOX	10.33	Day(s)	Concurrent control	Chronic (Not reported)	20	0 ppb / 9.8 ppb	THREE REPLICATES, LARVAE KEPT INSIDE POLYPROPYLENE MEMBRANE BAG DURING EXPOSURE, FULLERENE	Zhai,Y., X. Xia, X. Zhao, H. Dong, B. Zhu, N. Xia, and J. Dong	177074	Role of Ingestion Route in the Perfluoroalkyl Substance Bioaccumulation by Chironomus plumosus Larvae in Sediments Amended with Carbonaceous Materials	J. Hazard. Mater.302:404-414	2016
PFOA	7	335671	2,2,3,3,4,4,5,5,6,6,7,7,8,8,8-Pentadecafluorooctanoic acid	Measured	Not reported	Chironomus plumosus	Midge	Insects/Spiders	Larva	NR	Instantaneous	Wild	Static	Fresh water	2	Active ingredient	0.00981	AI mg/L	Mortality	Survival	NOEC	Not reported	>	0.05	ECOTOX	10.33	Day(s)	Concurrent control	Chronic (Not reported)	20	0 ppb / 9.81 ppb	THREE REPLICATES, LARVAE NOT KEPT INSIDE POLYPROPYLENE MEMBRANE BAG DURING EXPOSURE, MULTI-WALL 1 CARBONACEOUS MATERIAL	Zhai,Y., X. Xia, X. Zhao, H. Dong, B. Zhu, N. Xia, and J. Dong	177074	Role of Ingestion Route in the Perfluoroalkyl Substance Bioaccumulation by Chironomus plumosus Larvae in Sediments Amended with Carbonaceous Materials	J. Hazard. Mater.302:404-414	2016
PFOA	7	335671	2,2,3,3,4,4,5,5,6,6,7,7,8,8,8-Pentadecafluorooctanoic acid	Measured	Not reported	Chironomus plumosus	Midge	Insects/Spiders	Larva	NR	Instantaneous	Wild	Static	Fresh water	2	Active ingredient	0.0098	AI mg/L	Mortality	Survival	NOEC	Not reported	>	0.05	ECOTOX	10.33	Day(s)	Concurrent control	Chronic (Not reported)	20	0 ppb / 9.8 ppb	THREE REPLICATES, LARVAE KEPT INSIDE POLYPROPYLENE MEMBRANE BAG DURING EXPOSURE, SINGLE WALL CARBONACEOUS MATERIAL	Zhai,Y., X. Xia, X. Zhao, H. Dong, B. Zhu, N. Xia, and J. Dong	177074	Role of Ingestion Route in the Perfluoroalkyl Substance Bioaccumulation by Chironomus plumosus Larvae in Sediments Amended with Carbonaceous Materials	J. Hazard. Mater.302:404-414	2016
PFOA	7	335671	2,2,3,3,4,4,5,5,6,6,7,7,8,8,8-Pentadecafluorooctanoic acid	Chemical analysis reported	American Society for Testing and Materials	Chironomus plumosus	Midge	Insects/Spiders	Larva	NR	Not reported	Laboratory	Static	Fresh water	8	Active ingredient	1012.5	AI mg/L	Mortality	Mortality	NR-LETH	Not reported		NA	ECOTOX	4	Day(s)	Multiple types of controls were reported by the author	Acute	10	0 mg/L / 0 mg/L / 200.00 mg/L / 300.00 mg/L / 450.00 mg/L / 675.00 mg/L / 1012.50 mg/L / 1518.75 mg/L	THREE REPLICATES	Yang,S., F. Xu, F. Wu, S. Wang, and B. Zheng	175260	Development of PFOS and PFOA Criteria for the Protection of Freshwater Aquatic Life in China	Sci. Total Environ.470/471:677-683	2014
PFOA	7	335671	2,2,3,3,4,4,5,5,6,6,7,7,8,8,8-Pentadecafluorooctanoic acid	Measured	Organization for Economic Cooperation and Development	Chironomus riparius	Midge	Insects/Spiders; Standard Test Species	Egg, larva and pupa (Larva) F5 generation	NR	Not reported	Wild	Static	Fresh water	2	Active ingredient	0.0089	AI mg/L	Reproduction	Progeny counts/numbers	LOEC	Not reported	<	0.05	ECOTOX	6	Generation	Concurrent control	Generational (Not reported)	600	0 ug/L / 8.9 ug/L	2 REPLICATES FOR DEV, 10 REPLICATES FOR REP	Stefani,F., M. Rusconi, S. Valsecchi, and L. Marziali	175220	Evolutionary Ecotoxicology of Perfluoralkyl Substances (PFASs) Inferred from Multigenerational Exposure: A Case Study with Chironomus riparius (Diptera, Chironomidae)	Aquat. Toxicol.156:41-51	2014
PFOA	7	335671	2,2,3,3,4,4,5,5,6,6,7,7,8,8,8-Pentadecafluorooctanoic acid	Measured	Organization for Economic Cooperation and Development	Chironomus riparius	Midge	Insects/Spiders; Standard Test Species	Egg, larva and pupa (Larva) F9 generation	NR	Not reported	Wild	Static	Fresh water	2	Active ingredient	0.0089	AI mg/L	Development	Emergence ratio (Emergence)	LOEC	Not reported	<	0.001	ECOTOX	NR	Emergence	Concurrent control	Generational (Not reported)	600	0 ug/L / 8.9 ug/L	2 REPLICATES FOR DEV, 10 REPLICATES FOR REP	Stefani,F., M. Rusconi, S. Valsecchi, and L. Marziali	175220	Evolutionary Ecotoxicology of Perfluoralkyl Substances (PFASs) Inferred from Multigenerational Exposure: A Case Study with Chironomus riparius (Diptera, Chironomidae)	Aquat. Toxicol.156:41-51	2014
PFOA	7	335671	2,2,3,3,4,4,5,5,6,6,7,7,8,8,8-Pentadecafluorooctanoic acid	Measured	Organization for Economic Cooperation and Development	Chironomus riparius	Midge	Insects/Spiders; Standard Test Species	Egg, larva and pupa (Larva) F9 generation	NR	Not reported	Wild	Static	Fresh water	2	Active ingredient	0.0089	AI mg/L	Reproduction	Progeny counts/numbers (Fecundity)	LOEC	Not reported	<	0.001	ECOTOX	10	Generation	Concurrent control	Generational (Not reported)	600	0 ug/L / 8.9 ug/L	2 REPLICATES FOR DEV, 10 REPLICATES FOR REP	Stefani,F., M. Rusconi, S. Valsecchi, and L. Marziali	175220	Evolutionary Ecotoxicology of Perfluoralkyl Substances (PFASs) Inferred from Multigenerational Exposure: A Case Study with Chironomus riparius (Diptera, Chironomidae)	Aquat. Toxicol.156:41-51	2014
PFOA	7	335671	2,2,3,3,4,4,5,5,6,6,7,7,8,8,8-Pentadecafluorooctanoic acid	Measured	Organization for Economic Cooperation and Development	Chironomus riparius	Midge	Insects/Spiders; Standard Test Species	Egg, larva and pupa (Larva) F7 generation	NR	Not reported	Wild	Static	Fresh water	2	Active ingredient	0.0089	AI mg/L	Reproduction	Progeny counts/numbers	LOEC	Not reported	<	0.05	ECOTOX	8	Generation	Concurrent control	Generational (Not reported)	600	0 ug/L / 8.9 ug/L	2 REPLICATES FOR DEV, 10 REPLICATES FOR REP	Stefani,F., M. Rusconi, S. Valsecchi, and L. Marziali	175220	Evolutionary Ecotoxicology of Perfluoralkyl Substances (PFASs) Inferred from Multigenerational Exposure: A Case Study with Chironomus riparius (Diptera, Chironomidae)	Aquat. Toxicol.156:41-51	2014
PFOA	7	335671	2,2,3,3,4,4,5,5,6,6,7,7,8,8,8-Pentadecafluorooctanoic acid	Measured	Organization for Economic Cooperation and Development	Chironomus riparius	Midge	Insects/Spiders; Standard Test Species	Egg, larva and pupa (Larva) F9 generation	NR	Not reported	Wild	Renewal	Fresh water	2	Active ingredient	0.0098	AI mg/L	Morphology	Lenght of female pupal exuviae (Length)	LOEC	Exuviae	<	0.05	ECOTOX	NR	Emergence	Concurrent control	Generational (Chronic)	600	0 ug/L / 9.8 ug/L	TEN REPLICATES, AERATED	Marziali,L., F. Rosignoli, S. Valsecchi, S. Polesello, and F. Stefani	178850	Effects of Perfluoralkyl Substances on a Multigenerational Scale: A Case Study with Chironomus riparius (Diptera, Chironomidae)	Environ. Toxicol. Chem.38(5): 988-999	2019
PFOA	7	335671	2,2,3,3,4,4,5,5,6,6,7,7,8,8,8-Pentadecafluorooctanoic acid	Measured	Organization for Economic Cooperation and Development	Chironomus riparius	Midge	Insects/Spiders; Standard Test Species	Egg, larva and pupa (Larva) F0 generation	NR	Not reported	Wild	Renewal	Fresh water	2	Active ingredient	0.0098	AI mg/L	Morphology	Lenght of male pupal exuviae (Length)	LOEC	Exuviae	<	0.05	ECOTOX	NR	Emergence	Concurrent control	Generational (Chronic)	600	0 ug/L / 9.8 ug/L	TEN REPLICATES, AERATED	Marziali,L., F. Rosignoli, S. Valsecchi, S. Polesello, and F. Stefani	178850	Effects of Perfluoralkyl Substances on a Multigenerational Scale: A Case Study with Chironomus riparius (Diptera, Chironomidae)	Environ. Toxicol. Chem.38(5): 988-999	2019
PFOA	7	335671	2,2,3,3,4,4,5,5,6,6,7,7,8,8,8-Pentadecafluorooctanoic acid	Measured	Organization for Economic Cooperation and Development	Chironomus riparius	Midge	Insects/Spiders; Standard Test Species	Egg, larva and pupa (Larva) F0 generation	NR	Not reported	Wild	Renewal	Fresh water	2	Active ingredient	0.0098	AI mg/L	Development	Mean time of emergence (Time to first emergence)	LOEC	Not reported	<	0.05	ECOTOX	NR	Emergence	Concurrent control	Generational (Chronic)	600	0 ug/L / 9.8 ug/L	TEN REPLICATES, AERATED	Marziali,L., F. Rosignoli, S. Valsecchi, S. Polesello, and F. Stefani	178850	Effects of Perfluoralkyl Substances on a Multigenerational Scale: A Case Study with Chironomus riparius (Diptera, Chironomidae)	Environ. Toxicol. Chem.38(5): 988-999	2019
PFOA	7	335671	2,2,3,3,4,4,5,5,6,6,7,7,8,8,8-Pentadecafluorooctanoic acid	Measured	Organization for Economic Cooperation and Development	Chironomus riparius	Midge	Insects/Spiders; Standard Test Species	Egg, larva and pupa (Larva) F2 generation	NR	Not reported	Wild	Renewal	Fresh water	2	Active ingredient	0.0098	AI mg/L	Growth	Adult male dry weight (Weight)	LOEC	Whole organism	<	0.05	ECOTOX	NR	Lifetime;no associated numeric value	Concurrent control	Generational (Chronic)	600	0 ug/L / 9.8 ug/L	TEN REPLICATES, AERATED	Marziali,L., F. Rosignoli, S. Valsecchi, S. Polesello, and F. Stefani	178850	Effects of Perfluoralkyl Substances on a Multigenerational Scale: A Case Study with Chironomus riparius (Diptera, Chironomidae)	Environ. Toxicol. Chem.38(5): 988-999	2019
PFOA	7	335671	2,2,3,3,4,4,5,5,6,6,7,7,8,8,8-Pentadecafluorooctanoic acid	Measured	Organization for Economic Cooperation and Development	Chironomus riparius	Midge	Insects/Spiders; Standard Test Species	Egg, larva and pupa (Larva)	NR	Not reported	Wild	Not reported	Fresh water	2	Active ingredient	0.1177	AI mg/L	Development	Mean time of emergence (Time to first emergence)	LOEC	Not reported	<	0.05	ECOTOX	NR	Emergence	Concurrent control	Chronic	NR	0 ug/L / 117.7 ug/L	THREE REPLICATES, AERATED	Marziali,L., F. Rosignoli, S. Valsecchi, S. Polesello, and F. Stefani	178850	Effects of Perfluoralkyl Substances on a Multigenerational Scale: A Case Study with Chironomus riparius (Diptera, Chironomidae)	Environ. Toxicol. Chem.38(5): 988-999	2019
PFOA	7	335671	2,2,3,3,4,4,5,5,6,6,7,7,8,8,8-Pentadecafluorooctanoic acid	Measured	Organization for Economic Cooperation and Development	Chironomus riparius	Midge	Insects/Spiders; Standard Test Species	Egg, larva and pupa (Larva) pre-esposed to PFBS	NR	Not reported	Wild	Not reported	Fresh water	2	Active ingredient	0.1177	AI mg/L	Development	Mean time of emergence (Time to first emergence)	LOEC	Not reported	<	0.05	ECOTOX	NR	Emergence	Concurrent control	Chronic	NR	0 ug/L / 117.7 ug/L	THREE REPLICATES, AERATED	Marziali,L., F. Rosignoli, S. Valsecchi, S. Polesello, and F. Stefani	178850	Effects of Perfluoralkyl Substances on a Multigenerational Scale: A Case Study with Chironomus riparius (Diptera, Chironomidae)	Environ. Toxicol. Chem.38(5): 988-999	2019
PFOA	7	335671	2,2,3,3,4,4,5,5,6,6,7,7,8,8,8-Pentadecafluorooctanoic acid	Measured	Organization for Economic Cooperation and Development	Chironomus riparius	Midge	Insects/Spiders; Standard Test Species	Egg, larva and pupa (Larva) pre-esposed to PFOA	NR	Not reported	Wild	Not reported	Fresh water	2	Active ingredient	0.1177	AI mg/L	Development	Mean time of emergence (Time to first emergence)	LOEC	Not reported	<	0.05	ECOTOX	NR	Emergence	Control outside of primary exposure system	Chronic	NR	0 ug/L / 117.7 ug/L	THREE REPLICATES, AERATED	Marziali,L., F. Rosignoli, S. Valsecchi, S. Polesello, and F. Stefani	178850	Effects of Perfluoralkyl Substances on a Multigenerational Scale: A Case Study with Chironomus riparius (Diptera, Chironomidae)	Environ. Toxicol. Chem.38(5): 988-999	2019
PFOA	7	335671	2,2,3,3,4,4,5,5,6,6,7,7,8,8,8-Pentadecafluorooctanoic acid	Measured	Organization for Economic Cooperation and Development	Chironomus riparius	Midge	Insects/Spiders; Standard Test Species	Egg, larva and pupa (Larva) pre-esposed to PFOS	NR	Not reported	Wild	Not reported	Fresh water	2	Active ingredient	0.1177	AI mg/L	Development	Mean time of emergence (Time to first emergence)	LOEC	Not reported	<	0.05	ECOTOX	NR	Emergence	Control outside of primary exposure system	Chronic	NR	0 ug/L / 117.7 ug/L	THREE REPLICATES, AERATED	Marziali,L., F. Rosignoli, S. Valsecchi, S. Polesello, and F. Stefani	178850	Effects of Perfluoralkyl Substances on a Multigenerational Scale: A Case Study with Chironomus riparius (Diptera, Chironomidae)	Environ. Toxicol. Chem.38(5): 988-999	2019
PFOA	7	335671	2,2,3,3,4,4,5,5,6,6,7,7,8,8,8-Pentadecafluorooctanoic acid	Measured	Organization for Economic Cooperation and Development	Chironomus riparius	Midge	Insects/Spiders; Standard Test Species	Egg, larva and pupa (Larva) F5 generation	NR	Not reported	Wild	Renewal	Fresh water	2	Active ingredient	0.0098	AI mg/L	Growth	Adult male dry weight (Weight)	LOEC	Whole organism	<	0.05	ECOTOX	NR	Lifetime;no associated numeric value	Concurrent control	Generational (Chronic)	600	0 ug/L / 9.8 ug/L	TEN REPLICATES, AERATED	Marziali,L., F. Rosignoli, S. Valsecchi, S. Polesello, and F. Stefani	178850	Effects of Perfluoralkyl Substances on a Multigenerational Scale: A Case Study with Chironomus riparius (Diptera, Chironomidae)	Environ. Toxicol. Chem.38(5): 988-999	2019
PFOA	7	335671	2,2,3,3,4,4,5,5,6,6,7,7,8,8,8-Pentadecafluorooctanoic acid	Measured	Organization for Economic Cooperation and Development	Chironomus riparius	Midge	Insects/Spiders; Standard Test Species	Egg, larva and pupa (Larva) F6 generation	NR	Not reported	Wild	Renewal	Fresh water	2	Active ingredient	0.0098	AI mg/L	Growth	Adult male dry weight (Weight)	LOEC	Whole organism	<	0.05	ECOTOX	NR	Lifetime;no associated numeric value	Concurrent control	Generational (Chronic)	600	0 ug/L / 9.8 ug/L	TEN REPLICATES, AERATED	Marziali,L., F. Rosignoli, S. Valsecchi, S. Polesello, and F. Stefani	178850	Effects of Perfluoralkyl Substances on a Multigenerational Scale: A Case Study with Chironomus riparius (Diptera, Chironomidae)	Environ. Toxicol. Chem.38(5): 988-999	2019
PFOA	7	335671	2,2,3,3,4,4,5,5,6,6,7,7,8,8,8-Pentadecafluorooctanoic acid	Measured	Organization for Economic Cooperation and Development	Chironomus riparius	Midge	Insects/Spiders; Standard Test Species	Egg, larva and pupa (Larva) F1 generation	NR	Not reported	Wild	Renewal	Fresh water	2	Active ingredient	0.0098	AI mg/L	Development	Mean time of emergence male (Time to first emergence)	LOEC	Not reported	<	0.05	ECOTOX	NR	Emergence	Concurrent control	Generational (Chronic)	600	0 ug/L / 9.8 ug/L	TEN REPLICATES, AERATED	Marziali,L., F. Rosignoli, S. Valsecchi, S. Polesello, and F. Stefani	178850	Effects of Perfluoralkyl Substances on a Multigenerational Scale: A Case Study with Chironomus riparius (Diptera, Chironomidae)	Environ. Toxicol. Chem.38(5): 988-999	2019
PFOA	7	335671	2,2,3,3,4,4,5,5,6,6,7,7,8,8,8-Pentadecafluorooctanoic acid	Measured	Organization for Economic Cooperation and Development	Chironomus riparius	Midge	Insects/Spiders; Standard Test Species	Egg, larva and pupa (Larva) F1 generation	NR	Not reported	Wild	Renewal	Fresh water	2	Active ingredient	0.0098	AI mg/L	Morphology	Lenght of male pupal exuviae (Length)	LOEC	Exuviae	<	0.05	ECOTOX	NR	Emergence	Concurrent control	Generational (Chronic)	600	0 ug/L / 9.8 ug/L	TEN REPLICATES, AERATED	Marziali,L., F. Rosignoli, S. Valsecchi, S. Polesello, and F. Stefani	178850	Effects of Perfluoralkyl Substances on a Multigenerational Scale: A Case Study with Chironomus riparius (Diptera, Chironomidae)	Environ. Toxicol. Chem.38(5): 988-999	2019
PFOA	7	335671	2,2,3,3,4,4,5,5,6,6,7,7,8,8,8-Pentadecafluorooctanoic acid	Measured	Organization for Economic Cooperation and Development	Chironomus riparius	Midge	Insects/Spiders; Standard Test Species	Egg, larva and pupa (Larva) F2 generation	NR	Not reported	Wild	Renewal	Fresh water	2	Active ingredient	0.0098	AI mg/L	Morphology	Lenght of male pupal exuviae (Length)	LOEC	Exuviae	<	0.05	ECOTOX	NR	Emergence	Concurrent control	Generational (Chronic)	600	0 ug/L / 9.8 ug/L	TEN REPLICATES, AERATED	Marziali,L., F. Rosignoli, S. Valsecchi, S. Polesello, and F. Stefani	178850	Effects of Perfluoralkyl Substances on a Multigenerational Scale: A Case Study with Chironomus riparius (Diptera, Chironomidae)	Environ. Toxicol. Chem.38(5): 988-999	2019
PFOA	7	335671	2,2,3,3,4,4,5,5,6,6,7,7,8,8,8-Pentadecafluorooctanoic acid	Measured	Organization for Economic Cooperation and Development	Chironomus riparius	Midge	Insects/Spiders; Standard Test Species	Egg, larva and pupa (Larva) F4 generation	NR	Not reported	Wild	Renewal	Fresh water	2	Active ingredient	0.0098	AI mg/L	Morphology	Lenght of male pupal exuviae (Length)	LOEC	Exuviae	<	0.05	ECOTOX	NR	Emergence	Concurrent control	Generational (Chronic)	600	0 ug/L / 9.8 ug/L	TEN REPLICATES, AERATED	Marziali,L., F. Rosignoli, S. Valsecchi, S. Polesello, and F. Stefani	178850	Effects of Perfluoralkyl Substances on a Multigenerational Scale: A Case Study with Chironomus riparius (Diptera, Chironomidae)	Environ. Toxicol. Chem.38(5): 988-999	2019
PFOA	7	335671	2,2,3,3,4,4,5,5,6,6,7,7,8,8,8-Pentadecafluorooctanoic acid	Measured	Organization for Economic Cooperation and Development	Chironomus riparius	Midge	Insects/Spiders; Standard Test Species	Egg, larva and pupa (Larva) F9 generation	NR	Not reported	Wild	Renewal	Fresh water	2	Active ingredient	0.0098	AI mg/L	Growth	Adult male dry weight (Weight)	LOEC	Whole organism	<	0.05	ECOTOX	NR	Lifetime;no associated numeric value	Concurrent control	Generational (Chronic)	600	0 ug/L / 9.8 ug/L	TEN REPLICATES, AERATED	Marziali,L., F. Rosignoli, S. Valsecchi, S. Polesello, and F. Stefani	178850	Effects of Perfluoralkyl Substances on a Multigenerational Scale: A Case Study with Chironomus riparius (Diptera, Chironomidae)	Environ. Toxicol. Chem.38(5): 988-999	2019
PFOA	7	335671	2,2,3,3,4,4,5,5,6,6,7,7,8,8,8-Pentadecafluorooctanoic acid	Measured	Organization for Economic Cooperation and Development	Chironomus riparius	Midge	Insects/Spiders; Standard Test Species	Egg, larva and pupa (Larva) F5 generation	NR	Not reported	Wild	Renewal	Fresh water	2	Active ingredient	0.0098	AI mg/L	Morphology	Lenght of male pupal exuviae (Length)	LOEC	Exuviae	<	0.05	ECOTOX	NR	Emergence	Concurrent control	Generational (Chronic)	600	0 ug/L / 9.8 ug/L	TEN REPLICATES, AERATED	Marziali,L., F. Rosignoli, S. Valsecchi, S. Polesello, and F. Stefani	178850	Effects of Perfluoralkyl Substances on a Multigenerational Scale: A Case Study with Chironomus riparius (Diptera, Chironomidae)	Environ. Toxicol. Chem.38(5): 988-999	2019
PFOA	7	335671	2,2,3,3,4,4,5,5,6,6,7,7,8,8,8-Pentadecafluorooctanoic acid	Measured	Organization for Economic Cooperation and Development	Chironomus riparius	Midge	Insects/Spiders; Standard Test Species	Egg, larva and pupa (Larva) F4 generation	NR	Not reported	Wild	Renewal	Fresh water	2	Active ingredient	0.0098	AI mg/L	Growth	Adult female dry weight (Weight)	LOEC	Whole organism	<	0.05	ECOTOX	NR	Lifetime;no associated numeric value	Concurrent control	Generational (Chronic)	600	0 ug/L / 9.8 ug/L	TEN REPLICATES, AERATED	Marziali,L., F. Rosignoli, S. Valsecchi, S. Polesello, and F. Stefani	178850	Effects of Perfluoralkyl Substances on a Multigenerational Scale: A Case Study with Chironomus riparius (Diptera, Chironomidae)	Environ. Toxicol. Chem.38(5): 988-999	2019
PFOA	7	335671	2,2,3,3,4,4,5,5,6,6,7,7,8,8,8-Pentadecafluorooctanoic acid	Measured	Organization for Economic Cooperation and Development	Chironomus riparius	Midge	Insects/Spiders; Standard Test Species	Egg, larva and pupa (Larva) F5 generation	NR	Not reported	Wild	Renewal	Fresh water	2	Active ingredient	0.0098	AI mg/L	Development	Mean time of emergence male (Time to first emergence)	LOEC	Not reported	<	0.05	ECOTOX	NR	Emergence	Concurrent control	Generational (Chronic)	600	0 ug/L / 9.8 ug/L	TEN REPLICATES, AERATED	Marziali,L., F. Rosignoli, S. Valsecchi, S. Polesello, and F. Stefani	178850	Effects of Perfluoralkyl Substances on a Multigenerational Scale: A Case Study with Chironomus riparius (Diptera, Chironomidae)	Environ. Toxicol. Chem.38(5): 988-999	2019
PFOA	7	335671	2,2,3,3,4,4,5,5,6,6,7,7,8,8,8-Pentadecafluorooctanoic acid	Measured	Organization for Economic Cooperation and Development	Chironomus riparius	Midge	Insects/Spiders; Standard Test Species	Egg, larva and pupa (Larva) F9 generation	NR	Not reported	Wild	Renewal	Fresh water	2	Active ingredient	0.0098	AI mg/L	Morphology	Lenght of male pupal exuviae (Length)	LOEC	Exuviae	<	0.05	ECOTOX	NR	Emergence	Concurrent control	Generational (Chronic)	600	0 ug/L / 9.8 ug/L	TEN REPLICATES, AERATED	Marziali,L., F. Rosignoli, S. Valsecchi, S. Polesello, and F. Stefani	178850	Effects of Perfluoralkyl Substances on a Multigenerational Scale: A Case Study with Chironomus riparius (Diptera, Chironomidae)	Environ. Toxicol. Chem.38(5): 988-999	2019
PFOA	7	335671	2,2,3,3,4,4,5,5,6,6,7,7,8,8,8-Pentadecafluorooctanoic acid	Measured	Organization for Economic Cooperation and Development	Chironomus riparius	Midge	Insects/Spiders; Standard Test Species	Egg, larva and pupa (Larva) F0 generation	NR	Not reported	Wild	Renewal	Fresh water	2	Active ingredient	0.0098	AI mg/L	Morphology	Lenght of female pupal exuviae (Length)	LOEC	Exuviae	<	0.05	ECOTOX	NR	Emergence	Concurrent control	Generational (Chronic)	600	0 ug/L / 9.8 ug/L	TEN REPLICATES, AERATED	Marziali,L., F. Rosignoli, S. Valsecchi, S. Polesello, and F. Stefani	178850	Effects of Perfluoralkyl Substances on a Multigenerational Scale: A Case Study with Chironomus riparius (Diptera, Chironomidae)	Environ. Toxicol. Chem.38(5): 988-999	2019
PFOA	7	335671	2,2,3,3,4,4,5,5,6,6,7,7,8,8,8-Pentadecafluorooctanoic acid	Measured	Organization for Economic Cooperation and Development	Chironomus riparius	Midge	Insects/Spiders; Standard Test Species	Egg, larva and pupa (Larva) F9 generation	NR	Not reported	Wild	Renewal	Fresh water	2	Active ingredient	0.0098	AI mg/L	Development	Mean time of emergence male (Time to first emergence)	LOEC	Not reported	<	0.05	ECOTOX	NR	Emergence	Concurrent control	Generational (Chronic)	600	0 ug/L / 9.8 ug/L	TEN REPLICATES, AERATED	Marziali,L., F. Rosignoli, S. Valsecchi, S. Polesello, and F. Stefani	178850	Effects of Perfluoralkyl Substances on a Multigenerational Scale: A Case Study with Chironomus riparius (Diptera, Chironomidae)	Environ. Toxicol. Chem.38(5): 988-999	2019
PFOA	7	335671	2,2,3,3,4,4,5,5,6,6,7,7,8,8,8-Pentadecafluorooctanoic acid	Measured	Organization for Economic Cooperation and Development	Chironomus riparius	Midge	Insects/Spiders; Standard Test Species	Egg, larva and pupa (Larva) F1 generation	NR	Not reported	Wild	Renewal	Fresh water	2	Active ingredient	0.0098	AI mg/L	Development	Mean time of emergence female (Time to first emergence)	LOEC	Not reported	<	0.05	ECOTOX	NR	Emergence	Concurrent control	Generational (Chronic)	600	0 ug/L / 9.8 ug/L	TEN REPLICATES, AERATED	Marziali,L., F. Rosignoli, S. Valsecchi, S. Polesello, and F. Stefani	178850	Effects of Perfluoralkyl Substances on a Multigenerational Scale: A Case Study with Chironomus riparius (Diptera, Chironomidae)	Environ. Toxicol. Chem.38(5): 988-999	2019
PFOA	7	335671	2,2,3,3,4,4,5,5,6,6,7,7,8,8,8-Pentadecafluorooctanoic acid	Measured	Organization for Economic Cooperation and Development	Chironomus riparius	Midge	Insects/Spiders; Standard Test Species	Egg, larva and pupa (Larva) F5 generation	NR	Not reported	Wild	Renewal	Fresh water	2	Active ingredient	0.0098	AI mg/L	Reproduction	Number of eggs per rope (Fecundity)	LOEC	Not reported	<	0.05	ECOTOX	NR	Lifetime;no associated numeric value	Concurrent control	Generational (Chronic)	600	0 ug/L / 9.8 ug/L	TEN REPLICATES, AERATED	Marziali,L., F. Rosignoli, S. Valsecchi, S. Polesello, and F. Stefani	178850	Effects of Perfluoralkyl Substances on a Multigenerational Scale: A Case Study with Chironomus riparius (Diptera, Chironomidae)	Environ. Toxicol. Chem.38(5): 988-999	2019
PFOA	7	335671	2,2,3,3,4,4,5,5,6,6,7,7,8,8,8-Pentadecafluorooctanoic acid	Measured	Organization for Economic Cooperation and Development	Chironomus riparius	Midge	Insects/Spiders; Standard Test Species	Egg, larva and pupa (Larva) F2 generation	NR	Not reported	Wild	Renewal	Fresh water	2	Active ingredient	0.0098	AI mg/L	Morphology	Lenght of female pupal exuviae (Length)	LOEC	Exuviae	<	0.05	ECOTOX	NR	Emergence	Concurrent control	Generational (Chronic)	600	0 ug/L / 9.8 ug/L	TEN REPLICATES, AERATED	Marziali,L., F. Rosignoli, S. Valsecchi, S. Polesello, and F. Stefani	178850	Effects of Perfluoralkyl Substances on a Multigenerational Scale: A Case Study with Chironomus riparius (Diptera, Chironomidae)	Environ. Toxicol. Chem.38(5): 988-999	2019
PFOA	7	335671	2,2,3,3,4,4,5,5,6,6,7,7,8,8,8-Pentadecafluorooctanoic acid	Measured	Organization for Economic Cooperation and Development	Chironomus riparius	Midge	Insects/Spiders; Standard Test Species	Egg, larva and pupa (Larva) F3 generation	NR	Not reported	Wild	Renewal	Fresh water	2	Active ingredient	0.0098	AI mg/L	Morphology	Lenght of female pupal exuviae (Length)	LOEC	Exuviae	<	0.05	ECOTOX	NR	Emergence	Concurrent control	Generational (Chronic)	600	0 ug/L / 9.8 ug/L	TEN REPLICATES, AERATED	Marziali,L., F. Rosignoli, S. Valsecchi, S. Polesello, and F. Stefani	178850	Effects of Perfluoralkyl Substances on a Multigenerational Scale: A Case Study with Chironomus riparius (Diptera, Chironomidae)	Environ. Toxicol. Chem.38(5): 988-999	2019
PFOA	7	335671	2,2,3,3,4,4,5,5,6,6,7,7,8,8,8-Pentadecafluorooctanoic acid	Measured	Organization for Economic Cooperation and Development	Chironomus riparius	Midge	Insects/Spiders; Standard Test Species	Egg, larva and pupa (Larva) F7 generation	NR	Not reported	Wild	Renewal	Fresh water	2	Active ingredient	0.0098	AI mg/L	Reproduction	Number of eggs per rope (Fecundity)	LOEC	Not reported	<	0.05	ECOTOX	NR	Lifetime;no associated numeric value	Concurrent control	Generational (Chronic)	600	0 ug/L / 9.8 ug/L	TEN REPLICATES, AERATED	Marziali,L., F. Rosignoli, S. Valsecchi, S. Polesello, and F. Stefani	178850	Effects of Perfluoralkyl Substances on a Multigenerational Scale: A Case Study with Chironomus riparius (Diptera, Chironomidae)	Environ. Toxicol. Chem.38(5): 988-999	2019
PFOA	7	335671	2,2,3,3,4,4,5,5,6,6,7,7,8,8,8-Pentadecafluorooctanoic acid	Measured	Organization for Economic Cooperation and Development	Chironomus riparius	Midge	Insects/Spiders; Standard Test Species	Egg, larva and pupa (Larva) F5 generation	NR	Not reported	Wild	Renewal	Fresh water	2	Active ingredient	0.0098	AI mg/L	Growth	Adult female dry weight (Weight)	LOEC	Whole organism	<	0.05	ECOTOX	NR	Lifetime;no associated numeric value	Concurrent control	Generational (Chronic)	600	0 ug/L / 9.8 ug/L	TEN REPLICATES, AERATED	Marziali,L., F. Rosignoli, S. Valsecchi, S. Polesello, and F. Stefani	178850	Effects of Perfluoralkyl Substances on a Multigenerational Scale: A Case Study with Chironomus riparius (Diptera, Chironomidae)	Environ. Toxicol. Chem.38(5): 988-999	2019
PFOA	7	335671	2,2,3,3,4,4,5,5,6,6,7,7,8,8,8-Pentadecafluorooctanoic acid	Measured	Organization for Economic Cooperation and Development	Chironomus riparius	Midge	Insects/Spiders; Standard Test Species	Egg, larva and pupa (Larva) F4 generation	NR	Not reported	Wild	Renewal	Fresh water	2	Active ingredient	0.0098	AI mg/L	Morphology	Lenght of female pupal exuviae (Length)	LOEC	Exuviae	<	0.05	ECOTOX	NR	Emergence	Concurrent control	Generational (Chronic)	600	0 ug/L / 9.8 ug/L	TEN REPLICATES, AERATED	Marziali,L., F. Rosignoli, S. Valsecchi, S. Polesello, and F. Stefani	178850	Effects of Perfluoralkyl Substances on a Multigenerational Scale: A Case Study with Chironomus riparius (Diptera, Chironomidae)	Environ. Toxicol. Chem.38(5): 988-999	2019
PFOA	7	335671	2,2,3,3,4,4,5,5,6,6,7,7,8,8,8-Pentadecafluorooctanoic acid	Measured	Organization for Economic Cooperation and Development	Chironomus riparius	Midge	Insects/Spiders; Standard Test Species	Egg, larva and pupa (Larva) F5 generation	NR	Not reported	Wild	Renewal	Fresh water	2	Active ingredient	0.0098	AI mg/L	Morphology	Lenght of female pupal exuviae (Length)	LOEC	Exuviae	<	0.05	ECOTOX	NR	Emergence	Concurrent control	Generational (Chronic)	600	0 ug/L / 9.8 ug/L	TEN REPLICATES, AERATED	Marziali,L., F. Rosignoli, S. Valsecchi, S. Polesello, and F. Stefani	178850	Effects of Perfluoralkyl Substances on a Multigenerational Scale: A Case Study with Chironomus riparius (Diptera, Chironomidae)	Environ. Toxicol. Chem.38(5): 988-999	2019
PFOA	7	335671	2,2,3,3,4,4,5,5,6,6,7,7,8,8,8-Pentadecafluorooctanoic acid	Measured	Organization for Economic Cooperation and Development	Chironomus riparius	Midge	Insects/Spiders; Standard Test Species	Egg, larva and pupa (Larva) F6 generation	NR	Not reported	Wild	Renewal	Fresh water	2	Active ingredient	0.0098	AI mg/L	Growth	Adult female dry weight (Weight)	LOEC	Whole organism	<	0.05	ECOTOX	NR	Lifetime;no associated numeric value	Concurrent control	Generational (Chronic)	600	0 ug/L / 9.8 ug/L	TEN REPLICATES, AERATED	Marziali,L., F. Rosignoli, S. Valsecchi, S. Polesello, and F. Stefani	178850	Effects of Perfluoralkyl Substances on a Multigenerational Scale: A Case Study with Chironomus riparius (Diptera, Chironomidae)	Environ. Toxicol. Chem.38(5): 988-999	2019
PFOA	7	335671	2,2,3,3,4,4,5,5,6,6,7,7,8,8,8-Pentadecafluorooctanoic acid	Measured	Organization for Economic Cooperation and Development	Chironomus riparius	Midge	Insects/Spiders; Standard Test Species	Larva	NR	Not reported	Wild	Renewal	Fresh water	2	Active ingredient	0.0098	AI mg/L	Development	Teratogenic measurements	LOEC	Not reported	<	0.05	ECOTOX	NR	Emergence	Concurrent control	Chronic	600	0 ug/L / 9.8 ug/L	TEN REPLICATES, AERATED	Marziali,L., F. Rosignoli, S. Valsecchi, S. Polesello, and F. Stefani	178850	Effects of Perfluoralkyl Substances on a Multigenerational Scale: A Case Study with Chironomus riparius (Diptera, Chironomidae)	Environ. Toxicol. Chem.38(5): 988-999	2019
PFOA	7	335671	2,2,3,3,4,4,5,5,6,6,7,7,8,8,8-Pentadecafluorooctanoic acid	Measured	Organization for Economic Cooperation and Development	Chironomus riparius	Midge	Insects/Spiders; Standard Test Species	Egg, larva and pupa (Larva) F4 generation	NR	Not reported	Wild	Renewal	Fresh water	2	Active ingredient	0.0098	AI mg/L	Population	Sex ratio	LOEC	Not reported	<	0.05	ECOTOX	NR	Emergence	Concurrent control	Generational (Chronic)	600	0 ug/L / 9.8 ug/L	TEN REPLICATES, AERATED	Marziali,L., F. Rosignoli, S. Valsecchi, S. Polesello, and F. Stefani	178850	Effects of Perfluoralkyl Substances on a Multigenerational Scale: A Case Study with Chironomus riparius (Diptera, Chironomidae)	Environ. Toxicol. Chem.38(5): 988-999	2019
PFOA	7	335671	2,2,3,3,4,4,5,5,6,6,7,7,8,8,8-Pentadecafluorooctanoic acid	Measured	Organization for Economic Cooperation and Development	Chironomus riparius	Midge	Insects/Spiders; Standard Test Species	Egg, larva and pupa (Larva) F9 generation	NR	Not reported	Wild	Renewal	Fresh water	2	Active ingredient	0.0098	AI mg/L	Reproduction	Number of eggs per rope (Fecundity)	LOEC	Not reported	<	0.05	ECOTOX	NR	Lifetime;no associated numeric value	Concurrent control	Generational (Chronic)	600	0 ug/L / 9.8 ug/L	TEN REPLICATES, AERATED	Marziali,L., F. Rosignoli, S. Valsecchi, S. Polesello, and F. Stefani	178850	Effects of Perfluoralkyl Substances on a Multigenerational Scale: A Case Study with Chironomus riparius (Diptera, Chironomidae)	Environ. Toxicol. Chem.38(5): 988-999	2019
PFOA	7	335671	2,2,3,3,4,4,5,5,6,6,7,7,8,8,8-Pentadecafluorooctanoic acid	Measured	Organization for Economic Cooperation and Development	Chironomus riparius	Midge	Insects/Spiders; Standard Test Species	Egg, larva and pupa (Larva) F6 generation	NR	Not reported	Wild	Renewal	Fresh water	2	Active ingredient	0.0098	AI mg/L	Morphology	Lenght of female pupal exuviae (Length)	LOEC	Exuviae	<	0.05	ECOTOX	NR	Emergence	Concurrent control	Generational (Chronic)	600	0 ug/L / 9.8 ug/L	TEN REPLICATES, AERATED	Marziali,L., F. Rosignoli, S. Valsecchi, S. Polesello, and F. Stefani	178850	Effects of Perfluoralkyl Substances on a Multigenerational Scale: A Case Study with Chironomus riparius (Diptera, Chironomidae)	Environ. Toxicol. Chem.38(5): 988-999	2019
PFOA	7	335671	2,2,3,3,4,4,5,5,6,6,7,7,8,8,8-Pentadecafluorooctanoic acid	Measured	Organization for Economic Cooperation and Development	Chironomus riparius	Midge	Insects/Spiders; Standard Test Species	Egg, larva and pupa (Larva) F5 generation	NR	Not reported	Wild	Renewal	Fresh water	2	Active ingredient	0.0098	AI mg/L	Development	Mean time of emergence female (Time to first emergence)	LOEC	Not reported	<	0.05	ECOTOX	NR	Emergence	Concurrent control	Generational (Chronic)	600	0 ug/L / 9.8 ug/L	TEN REPLICATES, AERATED	Marziali,L., F. Rosignoli, S. Valsecchi, S. Polesello, and F. Stefani	178850	Effects of Perfluoralkyl Substances on a Multigenerational Scale: A Case Study with Chironomus riparius (Diptera, Chironomidae)	Environ. Toxicol. Chem.38(5): 988-999	2019
PFOA	7	335671	2,2,3,3,4,4,5,5,6,6,7,7,8,8,8-Pentadecafluorooctanoic acid	Measured	Organization for Economic Cooperation and Development	Chironomus riparius	Midge	Insects/Spiders; Standard Test Species	Egg, larva and pupa (Larva) F7 generation	NR	Not reported	Wild	Renewal	Fresh water	2	Active ingredient	0.0098	AI mg/L	Morphology	Lenght of female pupal exuviae (Length)	LOEC	Exuviae	<	0.05	ECOTOX	NR	Emergence	Concurrent control	Generational (Chronic)	600	0 ug/L / 9.8 ug/L	TEN REPLICATES, AERATED	Marziali,L., F. Rosignoli, S. Valsecchi, S. Polesello, and F. Stefani	178850	Effects of Perfluoralkyl Substances on a Multigenerational Scale: A Case Study with Chironomus riparius (Diptera, Chironomidae)	Environ. Toxicol. Chem.38(5): 988-999	2019
PFOA	7	335671	2,2,3,3,4,4,5,5,6,6,7,7,8,8,8-Pentadecafluorooctanoic acid	Measured	Organization for Economic Cooperation and Development	Chironomus riparius	Midge	Insects/Spiders; Standard Test Species	Egg, larva and pupa (Larva) F9 generation	NR	Not reported	Wild	Renewal	Fresh water	2	Active ingredient	0.0098	AI mg/L	Growth	Adult female dry weight (Weight)	LOEC	Whole organism	<	0.05	ECOTOX	NR	Lifetime;no associated numeric value	Concurrent control	Generational (Chronic)	600	0 ug/L / 9.8 ug/L	TEN REPLICATES, AERATED	Marziali,L., F. Rosignoli, S. Valsecchi, S. Polesello, and F. Stefani	178850	Effects of Perfluoralkyl Substances on a Multigenerational Scale: A Case Study with Chironomus riparius (Diptera, Chironomidae)	Environ. Toxicol. Chem.38(5): 988-999	2019
PFOA	7	335671	2,2,3,3,4,4,5,5,6,6,7,7,8,8,8-Pentadecafluorooctanoic acid	Measured	Organization for Economic Cooperation and Development	Chironomus riparius	Midge	Insects/Spiders; Standard Test Species	Egg, larva and pupa (Larva) F9 generation	NR	Not reported	Wild	Renewal	Fresh water	2	Active ingredient	0.0098	AI mg/L	Development	Mean time of emergence female (Time to first emergence)	LOEC	Not reported	<	0.05	ECOTOX	NR	Emergence	Concurrent control	Generational (Chronic)	600	0 ug/L / 9.8 ug/L	TEN REPLICATES, AERATED	Marziali,L., F. Rosignoli, S. Valsecchi, S. Polesello, and F. Stefani	178850	Effects of Perfluoralkyl Substances on a Multigenerational Scale: A Case Study with Chironomus riparius (Diptera, Chironomidae)	Environ. Toxicol. Chem.38(5): 988-999	2019
PFOA	7	335671	2,2,3,3,4,4,5,5,6,6,7,7,8,8,8-Pentadecafluorooctanoic acid	Measured	Organization for Economic Cooperation and Development	Chironomus riparius	Midge	Insects/Spiders; Standard Test Species	Egg, larva and pupa (Larva) F0 generation	NR	Not reported	Wild	Static	Fresh water	2	Active ingredient	0.0089	AI mg/L	Development	Emergence ratio (Emergence)	NOEC	Not reported	<	0.01	ECOTOX	NR	Emergence	Concurrent control	Generational (Not reported)	600	0 ug/L / 8.9 ug/L	2 REPLICATES FOR DEV, 10 REPLICATES FOR REP	Stefani,F., M. Rusconi, S. Valsecchi, and L. Marziali	175220	Evolutionary Ecotoxicology of Perfluoralkyl Substances (PFASs) Inferred from Multigenerational Exposure: A Case Study with Chironomus riparius (Diptera, Chironomidae)	Aquat. Toxicol.156:41-51	2014
PFOA	7	335671	2,2,3,3,4,4,5,5,6,6,7,7,8,8,8-Pentadecafluorooctanoic acid	Measured	Organization for Economic Cooperation and Development	Chironomus riparius	Midge	Insects/Spiders; Standard Test Species	Egg, larva and pupa (Larva) F8 generation	NR	Not reported	Wild	Static	Fresh water	2	Active ingredient	0.0089	AI mg/L	Reproduction	Progeny counts/numbers	NOEC	Not reported	<	0.05	ECOTOX	9	Generation	Concurrent control	Generational (Not reported)	600	0 ug/L / 8.9 ug/L	2 REPLICATES FOR DEV, 10 REPLICATES FOR REP	Stefani,F., M. Rusconi, S. Valsecchi, and L. Marziali	175220	Evolutionary Ecotoxicology of Perfluoralkyl Substances (PFASs) Inferred from Multigenerational Exposure: A Case Study with Chironomus riparius (Diptera, Chironomidae)	Aquat. Toxicol.156:41-51	2014
PFOA	7	335671	2,2,3,3,4,4,5,5,6,6,7,7,8,8,8-Pentadecafluorooctanoic acid	Measured	Organization for Economic Cooperation and Development	Chironomus riparius	Midge	Insects/Spiders; Standard Test Species	Egg, larva and pupa (Larva) F0 generation	NR	Not reported	Wild	Static	Fresh water	2	Active ingredient	0.0089	AI mg/L	Reproduction	Progeny counts/numbers	NOEC	Not reported	<	0.05	ECOTOX	1	Generation	Concurrent control	Generational (Not reported)	600	0 ug/L / 8.9 ug/L	2 REPLICATES FOR DEV, 10 REPLICATES FOR REP	Stefani,F., M. Rusconi, S. Valsecchi, and L. Marziali	175220	Evolutionary Ecotoxicology of Perfluoralkyl Substances (PFASs) Inferred from Multigenerational Exposure: A Case Study with Chironomus riparius (Diptera, Chironomidae)	Aquat. Toxicol.156:41-51	2014
PFOA	7	335671	2,2,3,3,4,4,5,5,6,6,7,7,8,8,8-Pentadecafluorooctanoic acid	Measured	Organization for Economic Cooperation and Development	Chironomus riparius	Midge	Insects/Spiders; Standard Test Species	Egg, larva and pupa (Larva) F1 generation	NR	Not reported	Wild	Static	Fresh water	2	Active ingredient	0.0089	AI mg/L	Development	Emergence ratio (Emergence)	NOEC	Not reported	<	0.01	ECOTOX	NR	Emergence	Concurrent control	Generational (Not reported)	600	0 ug/L / 8.9 ug/L	2 REPLICATES FOR DEV, 10 REPLICATES FOR REP	Stefani,F., M. Rusconi, S. Valsecchi, and L. Marziali	175220	Evolutionary Ecotoxicology of Perfluoralkyl Substances (PFASs) Inferred from Multigenerational Exposure: A Case Study with Chironomus riparius (Diptera, Chironomidae)	Aquat. Toxicol.156:41-51	2014
PFOA	7	335671	2,2,3,3,4,4,5,5,6,6,7,7,8,8,8-Pentadecafluorooctanoic acid	Measured	Organization for Economic Cooperation and Development	Chironomus riparius	Midge	Insects/Spiders; Standard Test Species	Egg, larva and pupa (Larva) F4 generation	NR	Not reported	Wild	Static	Fresh water	2	Active ingredient	0.0089	AI mg/L	Reproduction	Progeny counts/numbers	NOEC	Not reported	<	0.05	ECOTOX	5	Generation	Concurrent control	Generational (Not reported)	600	0 ug/L / 8.9 ug/L	2 REPLICATES FOR DEV, 10 REPLICATES FOR REP	Stefani,F., M. Rusconi, S. Valsecchi, and L. Marziali	175220	Evolutionary Ecotoxicology of Perfluoralkyl Substances (PFASs) Inferred from Multigenerational Exposure: A Case Study with Chironomus riparius (Diptera, Chironomidae)	Aquat. Toxicol.156:41-51	2014
PFOA	7	335671	2,2,3,3,4,4,5,5,6,6,7,7,8,8,8-Pentadecafluorooctanoic acid	Measured	Organization for Economic Cooperation and Development	Chironomus riparius	Midge	Insects/Spiders; Standard Test Species	Egg, larva and pupa (Larva) F2 generation	NR	Not reported	Wild	Static	Fresh water	2	Active ingredient	0.0089	AI mg/L	Development	Emergence ratio (Emergence)	NOEC	Not reported	<	0.01	ECOTOX	NR	Emergence	Concurrent control	Generational (Not reported)	600	0 ug/L / 8.9 ug/L	2 REPLICATES FOR DEV, 10 REPLICATES FOR REP	Stefani,F., M. Rusconi, S. Valsecchi, and L. Marziali	175220	Evolutionary Ecotoxicology of Perfluoralkyl Substances (PFASs) Inferred from Multigenerational Exposure: A Case Study with Chironomus riparius (Diptera, Chironomidae)	Aquat. Toxicol.156:41-51	2014
PFOA	7	335671	2,2,3,3,4,4,5,5,6,6,7,7,8,8,8-Pentadecafluorooctanoic acid	Measured	Organization for Economic Cooperation and Development	Chironomus riparius	Midge	Insects/Spiders; Standard Test Species	Egg, larva and pupa (Larva) F3 generation	NR	Not reported	Wild	Static	Fresh water	2	Active ingredient	0.0089	AI mg/L	Development	Emergence ratio (Emergence)	NOEC	Not reported	<	0.01	ECOTOX	NR	Emergence	Concurrent control	Generational (Not reported)	600	0 ug/L / 8.9 ug/L	2 REPLICATES FOR DEV, 10 REPLICATES FOR REP	Stefani,F., M. Rusconi, S. Valsecchi, and L. Marziali	175220	Evolutionary Ecotoxicology of Perfluoralkyl Substances (PFASs) Inferred from Multigenerational Exposure: A Case Study with Chironomus riparius (Diptera, Chironomidae)	Aquat. Toxicol.156:41-51	2014
PFOA	7	335671	2,2,3,3,4,4,5,5,6,6,7,7,8,8,8-Pentadecafluorooctanoic acid	Measured	Organization for Economic Cooperation and Development	Chironomus riparius	Midge	Insects/Spiders; Standard Test Species	Egg, larva and pupa (Larva) F6 generation	NR	Not reported	Wild	Static	Fresh water	2	Active ingredient	0.0089	AI mg/L	Reproduction	Progeny counts/numbers	NOEC	Not reported	<	0.05	ECOTOX	7	Generation	Concurrent control	Generational (Not reported)	600	0 ug/L / 8.9 ug/L	2 REPLICATES FOR DEV, 10 REPLICATES FOR REP	Stefani,F., M. Rusconi, S. Valsecchi, and L. Marziali	175220	Evolutionary Ecotoxicology of Perfluoralkyl Substances (PFASs) Inferred from Multigenerational Exposure: A Case Study with Chironomus riparius (Diptera, Chironomidae)	Aquat. Toxicol.156:41-51	2014
PFOA	7	335671	2,2,3,3,4,4,5,5,6,6,7,7,8,8,8-Pentadecafluorooctanoic acid	Measured	Organization for Economic Cooperation and Development	Chironomus riparius	Midge	Insects/Spiders; Standard Test Species	Egg, larva and pupa (Larva) F1 generation	NR	Not reported	Wild	Static	Fresh water	2	Active ingredient	0.0089	AI mg/L	Reproduction	Progeny counts/numbers	NOEC	Not reported	<	0.05	ECOTOX	2	Generation	Concurrent control	Generational (Not reported)	600	0 ug/L / 8.9 ug/L	2 REPLICATES FOR DEV, 10 REPLICATES FOR REP	Stefani,F., M. Rusconi, S. Valsecchi, and L. Marziali	175220	Evolutionary Ecotoxicology of Perfluoralkyl Substances (PFASs) Inferred from Multigenerational Exposure: A Case Study with Chironomus riparius (Diptera, Chironomidae)	Aquat. Toxicol.156:41-51	2014
PFOA	7	335671	2,2,3,3,4,4,5,5,6,6,7,7,8,8,8-Pentadecafluorooctanoic acid	Measured	Organization for Economic Cooperation and Development	Chironomus riparius	Midge	Insects/Spiders; Standard Test Species	Egg, larva and pupa (Larva) F4 generation	NR	Not reported	Wild	Static	Fresh water	2	Active ingredient	0.0089	AI mg/L	Development	Emergence ratio (Emergence)	NOEC	Not reported	<	0.01	ECOTOX	NR	Emergence	Concurrent control	Generational (Not reported)	600	0 ug/L / 8.9 ug/L	2 REPLICATES FOR DEV, 10 REPLICATES FOR REP	Stefani,F., M. Rusconi, S. Valsecchi, and L. Marziali	175220	Evolutionary Ecotoxicology of Perfluoralkyl Substances (PFASs) Inferred from Multigenerational Exposure: A Case Study with Chironomus riparius (Diptera, Chironomidae)	Aquat. Toxicol.156:41-51	2014
PFOA	7	335671	2,2,3,3,4,4,5,5,6,6,7,7,8,8,8-Pentadecafluorooctanoic acid	Measured	Organization for Economic Cooperation and Development	Chironomus riparius	Midge	Insects/Spiders; Standard Test Species	Egg, larva and pupa (Larva) F2 generation	NR	Not reported	Wild	Static	Fresh water	2	Active ingredient	0.0089	AI mg/L	Reproduction	Progeny counts/numbers	NOEC	Not reported	<	0.05	ECOTOX	3	Generation	Concurrent control	Generational (Not reported)	600	0 ug/L / 8.9 ug/L	2 REPLICATES FOR DEV, 10 REPLICATES FOR REP	Stefani,F., M. Rusconi, S. Valsecchi, and L. Marziali	175220	Evolutionary Ecotoxicology of Perfluoralkyl Substances (PFASs) Inferred from Multigenerational Exposure: A Case Study with Chironomus riparius (Diptera, Chironomidae)	Aquat. Toxicol.156:41-51	2014
PFOA	7	335671	2,2,3,3,4,4,5,5,6,6,7,7,8,8,8-Pentadecafluorooctanoic acid	Measured	Organization for Economic Cooperation and Development	Chironomus riparius	Midge	Insects/Spiders; Standard Test Species	Egg, larva and pupa (Larva) F5 generation	NR	Not reported	Wild	Static	Fresh water	2	Active ingredient	0.0089	AI mg/L	Development	Emergence ratio (Emergence)	NOEC	Not reported	<	0.01	ECOTOX	NR	Emergence	Concurrent control	Generational (Not reported)	600	0 ug/L / 8.9 ug/L	2 REPLICATES FOR DEV, 10 REPLICATES FOR REP	Stefani,F., M. Rusconi, S. Valsecchi, and L. Marziali	175220	Evolutionary Ecotoxicology of Perfluoralkyl Substances (PFASs) Inferred from Multigenerational Exposure: A Case Study with Chironomus riparius (Diptera, Chironomidae)	Aquat. Toxicol.156:41-51	2014
PFOA	7	335671	2,2,3,3,4,4,5,5,6,6,7,7,8,8,8-Pentadecafluorooctanoic acid	Measured	Organization for Economic Cooperation and Development	Chironomus riparius	Midge	Insects/Spiders; Standard Test Species	Egg, larva and pupa (Larva) F6 generation	NR	Not reported	Wild	Static	Fresh water	2	Active ingredient	0.0089	AI mg/L	Development	Emergence ratio (Emergence)	NOEC	Not reported	<	0.01	ECOTOX	NR	Emergence	Concurrent control	Generational (Not reported)	600	0 ug/L / 8.9 ug/L	2 REPLICATES FOR DEV, 10 REPLICATES FOR REP	Stefani,F., M. Rusconi, S. Valsecchi, and L. Marziali	175220	Evolutionary Ecotoxicology of Perfluoralkyl Substances (PFASs) Inferred from Multigenerational Exposure: A Case Study with Chironomus riparius (Diptera, Chironomidae)	Aquat. Toxicol.156:41-51	2014
PFOA	7	335671	2,2,3,3,4,4,5,5,6,6,7,7,8,8,8-Pentadecafluorooctanoic acid	Measured	Organization for Economic Cooperation and Development	Chironomus riparius	Midge	Insects/Spiders; Standard Test Species	Egg, larva and pupa (Larva) F7 generation	NR	Not reported	Wild	Static	Fresh water	2	Active ingredient	0.0089	AI mg/L	Development	Emergence ratio (Emergence)	NOEC	Not reported	<	0.01	ECOTOX	NR	Emergence	Concurrent control	Generational (Not reported)	600	0 ug/L / 8.9 ug/L	2 REPLICATES FOR DEV, 10 REPLICATES FOR REP	Stefani,F., M. Rusconi, S. Valsecchi, and L. Marziali	175220	Evolutionary Ecotoxicology of Perfluoralkyl Substances (PFASs) Inferred from Multigenerational Exposure: A Case Study with Chironomus riparius (Diptera, Chironomidae)	Aquat. Toxicol.156:41-51	2014
PFOA	7	335671	2,2,3,3,4,4,5,5,6,6,7,7,8,8,8-Pentadecafluorooctanoic acid	Measured	Organization for Economic Cooperation and Development	Chironomus riparius	Midge	Insects/Spiders; Standard Test Species	Egg, larva and pupa (Larva) F3 generation	NR	Not reported	Wild	Static	Fresh water	2	Active ingredient	0.0089	AI mg/L	Reproduction	Progeny counts/numbers	NOEC	Not reported	<	0.05	ECOTOX	4	Generation	Concurrent control	Generational (Not reported)	600	0 ug/L / 8.9 ug/L	2 REPLICATES FOR DEV, 10 REPLICATES FOR REP	Stefani,F., M. Rusconi, S. Valsecchi, and L. Marziali	175220	Evolutionary Ecotoxicology of Perfluoralkyl Substances (PFASs) Inferred from Multigenerational Exposure: A Case Study with Chironomus riparius (Diptera, Chironomidae)	Aquat. Toxicol.156:41-51	2014
PFOA	7	335671	2,2,3,3,4,4,5,5,6,6,7,7,8,8,8-Pentadecafluorooctanoic acid	Measured	Organization for Economic Cooperation and Development	Chironomus riparius	Midge	Insects/Spiders; Standard Test Species	Egg, larva and pupa (Larva) F8 generation	NR	Not reported	Wild	Static	Fresh water	2	Active ingredient	0.0089	AI mg/L	Development	Emergence ratio (Emergence)	NOEC	Not reported	<	0.01	ECOTOX	NR	Emergence	Concurrent control	Generational (Not reported)	600	0 ug/L / 8.9 ug/L	2 REPLICATES FOR DEV, 10 REPLICATES FOR REP	Stefani,F., M. Rusconi, S. Valsecchi, and L. Marziali	175220	Evolutionary Ecotoxicology of Perfluoralkyl Substances (PFASs) Inferred from Multigenerational Exposure: A Case Study with Chironomus riparius (Diptera, Chironomidae)	Aquat. Toxicol.156:41-51	2014
PFOA	7	335671	2,2,3,3,4,4,5,5,6,6,7,7,8,8,8-Pentadecafluorooctanoic acid	Measured	Organization for Economic Cooperation and Development	Chironomus riparius	Midge	Insects/Spiders; Standard Test Species	Egg, larva and pupa (Larva) F0 generation	NR	Not reported	Wild	Renewal	Fresh water	2	Active ingredient	0.0098	AI mg/L	Growth	Adult male dry weight (Weight)	NOEC	Whole organism	<	0.05	ECOTOX	NR	Lifetime;no associated numeric value	Concurrent control	Generational (Chronic)	600	0 ug/L / 9.8 ug/L	TEN REPLICATES, AERATED	Marziali,L., F. Rosignoli, S. Valsecchi, S. Polesello, and F. Stefani	178850	Effects of Perfluoralkyl Substances on a Multigenerational Scale: A Case Study with Chironomus riparius (Diptera, Chironomidae)	Environ. Toxicol. Chem.38(5): 988-999	2019
PFOA	7	335671	2,2,3,3,4,4,5,5,6,6,7,7,8,8,8-Pentadecafluorooctanoic acid	Measured	Organization for Economic Cooperation and Development	Chironomus riparius	Midge	Insects/Spiders; Standard Test Species	Egg, larva and pupa (Larva) F0 generation	NR	Not reported	Wild	Renewal	Fresh water	2	Active ingredient	0.0098	AI mg/L	Development	Emergence ratio (Emergence)	NOEC	Not reported	<	0.05	ECOTOX	NR	Emergence	Concurrent control	Generational (Chronic)	600	0 ug/L / 9.8 ug/L	TEN REPLICATES, AERATED	Marziali,L., F. Rosignoli, S. Valsecchi, S. Polesello, and F. Stefani	178850	Effects of Perfluoralkyl Substances on a Multigenerational Scale: A Case Study with Chironomus riparius (Diptera, Chironomidae)	Environ. Toxicol. Chem.38(5): 988-999	2019
PFOA	7	335671	2,2,3,3,4,4,5,5,6,6,7,7,8,8,8-Pentadecafluorooctanoic acid	Measured	Organization for Economic Cooperation and Development	Chironomus riparius	Midge	Insects/Spiders; Standard Test Species	Egg, larva and pupa (Larva) F2 generation	NR	Not reported	Wild	Renewal	Fresh water	2	Active ingredient	0.0098	AI mg/L	Development	Mean time of emergence male (Time to first emergence)	NOEC	Not reported	<	0.05	ECOTOX	NR	Emergence	Concurrent control	Generational (Chronic)	600	0 ug/L / 9.8 ug/L	TEN REPLICATES, AERATED	Marziali,L., F. Rosignoli, S. Valsecchi, S. Polesello, and F. Stefani	178850	Effects of Perfluoralkyl Substances on a Multigenerational Scale: A Case Study with Chironomus riparius (Diptera, Chironomidae)	Environ. Toxicol. Chem.38(5): 988-999	2019
PFOA	7	335671	2,2,3,3,4,4,5,5,6,6,7,7,8,8,8-Pentadecafluorooctanoic acid	Measured	Organization for Economic Cooperation and Development	Chironomus riparius	Midge	Insects/Spiders; Standard Test Species	Egg, larva and pupa (Larva) F0 generation	NR	Not reported	Wild	Renewal	Fresh water	2	Active ingredient	0.0098	AI mg/L	Reproduction	Unhatched egg per ropes (Hatch)	NOEC	Not reported	<	0.05	ECOTOX	NR	Lifetime;no associated numeric value	Concurrent control	Generational (Chronic)	600	0 ug/L / 9.8 ug/L	TEN REPLICATES, AERATED	Marziali,L., F. Rosignoli, S. Valsecchi, S. Polesello, and F. Stefani	178850	Effects of Perfluoralkyl Substances on a Multigenerational Scale: A Case Study with Chironomus riparius (Diptera, Chironomidae)	Environ. Toxicol. Chem.38(5): 988-999	2019
PFOA	7	335671	2,2,3,3,4,4,5,5,6,6,7,7,8,8,8-Pentadecafluorooctanoic acid	Measured	Organization for Economic Cooperation and Development	Chironomus riparius	Midge	Insects/Spiders; Standard Test Species	Egg, larva and pupa (Larva) F1 generation	NR	Not reported	Wild	Renewal	Fresh water	2	Active ingredient	0.0098	AI mg/L	Development	Emergence ratio (Emergence)	NOEC	Not reported	<	0.05	ECOTOX	NR	Emergence	Concurrent control	Generational (Chronic)	600	0 ug/L / 9.8 ug/L	TEN REPLICATES, AERATED	Marziali,L., F. Rosignoli, S. Valsecchi, S. Polesello, and F. Stefani	178850	Effects of Perfluoralkyl Substances on a Multigenerational Scale: A Case Study with Chironomus riparius (Diptera, Chironomidae)	Environ. Toxicol. Chem.38(5): 988-999	2019
PFOA	7	335671	2,2,3,3,4,4,5,5,6,6,7,7,8,8,8-Pentadecafluorooctanoic acid	Measured	Organization for Economic Cooperation and Development	Chironomus riparius	Midge	Insects/Spiders; Standard Test Species	Egg, larva and pupa (Larva) F3 generation	NR	Not reported	Wild	Renewal	Fresh water	2	Active ingredient	0.0098	AI mg/L	Development	Mean time of emergence male (Time to first emergence)	NOEC	Not reported	<	0.05	ECOTOX	NR	Emergence	Concurrent control	Generational (Chronic)	600	0 ug/L / 9.8 ug/L	TEN REPLICATES, AERATED	Marziali,L., F. Rosignoli, S. Valsecchi, S. Polesello, and F. Stefani	178850	Effects of Perfluoralkyl Substances on a Multigenerational Scale: A Case Study with Chironomus riparius (Diptera, Chironomidae)	Environ. Toxicol. Chem.38(5): 988-999	2019
PFOA	7	335671	2,2,3,3,4,4,5,5,6,6,7,7,8,8,8-Pentadecafluorooctanoic acid	Measured	Organization for Economic Cooperation and Development	Chironomus riparius	Midge	Insects/Spiders; Standard Test Species	Egg, larva and pupa (Larva) F1 generation	NR	Not reported	Wild	Renewal	Fresh water	2	Active ingredient	0.0098	AI mg/L	Population	Population growth rate	NOEC	Not reported	<	0.05	ECOTOX	NR	Lifetime;no associated numeric value	Concurrent control	Generational (Chronic)	600	0 ug/L / 9.8 ug/L	TEN REPLICATES, AERATED	Marziali,L., F. Rosignoli, S. Valsecchi, S. Polesello, and F. Stefani	178850	Effects of Perfluoralkyl Substances on a Multigenerational Scale: A Case Study with Chironomus riparius (Diptera, Chironomidae)	Environ. Toxicol. Chem.38(5): 988-999	2019
PFOA	7	335671	2,2,3,3,4,4,5,5,6,6,7,7,8,8,8-Pentadecafluorooctanoic acid	Measured	Organization for Economic Cooperation and Development	Chironomus riparius	Midge	Insects/Spiders; Standard Test Species	Egg, larva and pupa (Larva) F0 generation	NR	Not reported	Wild	Renewal	Fresh water	2	Active ingredient	0.0098	AI mg/L	Growth	Mature larvae wet weight (Weight)	NOEC	Whole organism	<	0.05	ECOTOX	NR	Egg to pupation	Concurrent control	Generational (Chronic)	600	0 ug/L / 9.8 ug/L	TEN REPLICATES, AERATED	Marziali,L., F. Rosignoli, S. Valsecchi, S. Polesello, and F. Stefani	178850	Effects of Perfluoralkyl Substances on a Multigenerational Scale: A Case Study with Chironomus riparius (Diptera, Chironomidae)	Environ. Toxicol. Chem.38(5): 988-999	2019
PFOA	7	335671	2,2,3,3,4,4,5,5,6,6,7,7,8,8,8-Pentadecafluorooctanoic acid	Measured	Organization for Economic Cooperation and Development	Chironomus riparius	Midge	Insects/Spiders; Standard Test Species	Egg, larva and pupa (Larva) F2 generation	NR	Not reported	Wild	Renewal	Fresh water	2	Active ingredient	0.0098	AI mg/L	Development	Emergence ratio (Emergence)	NOEC	Not reported	<	0.05	ECOTOX	NR	Emergence	Concurrent control	Generational (Chronic)	600	0 ug/L / 9.8 ug/L	TEN REPLICATES, AERATED	Marziali,L., F. Rosignoli, S. Valsecchi, S. Polesello, and F. Stefani	178850	Effects of Perfluoralkyl Substances on a Multigenerational Scale: A Case Study with Chironomus riparius (Diptera, Chironomidae)	Environ. Toxicol. Chem.38(5): 988-999	2019
PFOA	7	335671	2,2,3,3,4,4,5,5,6,6,7,7,8,8,8-Pentadecafluorooctanoic acid	Measured	Organization for Economic Cooperation and Development	Chironomus riparius	Midge	Insects/Spiders; Standard Test Species	Egg, larva and pupa (Larva) F1 generation	NR	Not reported	Wild	Renewal	Fresh water	2	Active ingredient	0.0098	AI mg/L	Growth	Adult male dry weight (Weight)	NOEC	Whole organism	<	0.05	ECOTOX	NR	Lifetime;no associated numeric value	Concurrent control	Generational (Chronic)	600	0 ug/L / 9.8 ug/L	TEN REPLICATES, AERATED	Marziali,L., F. Rosignoli, S. Valsecchi, S. Polesello, and F. Stefani	178850	Effects of Perfluoralkyl Substances on a Multigenerational Scale: A Case Study with Chironomus riparius (Diptera, Chironomidae)	Environ. Toxicol. Chem.38(5): 988-999	2019
PFOA	7	335671	2,2,3,3,4,4,5,5,6,6,7,7,8,8,8-Pentadecafluorooctanoic acid	Measured	Organization for Economic Cooperation and Development	Chironomus riparius	Midge	Insects/Spiders; Standard Test Species	Egg, larva and pupa (Larva) F2 generation	NR	Not reported	Wild	Renewal	Fresh water	2	Active ingredient	0.0098	AI mg/L	Population	Population growth rate	NOEC	Not reported	<	0.05	ECOTOX	NR	Lifetime;no associated numeric value	Concurrent control	Generational (Chronic)	600	0 ug/L / 9.8 ug/L	TEN REPLICATES, AERATED	Marziali,L., F. Rosignoli, S. Valsecchi, S. Polesello, and F. Stefani	178850	Effects of Perfluoralkyl Substances on a Multigenerational Scale: A Case Study with Chironomus riparius (Diptera, Chironomidae)	Environ. Toxicol. Chem.38(5): 988-999	2019
PFOA	7	335671	2,2,3,3,4,4,5,5,6,6,7,7,8,8,8-Pentadecafluorooctanoic acid	Measured	Organization for Economic Cooperation and Development	Chironomus riparius	Midge	Insects/Spiders; Standard Test Species	Egg, larva and pupa (Larva) F3 generation	NR	Not reported	Wild	Renewal	Fresh water	2	Active ingredient	0.0098	AI mg/L	Population	Population growth rate	NOEC	Not reported	<	0.05	ECOTOX	NR	Lifetime;no associated numeric value	Concurrent control	Generational (Chronic)	600	0 ug/L / 9.8 ug/L	TEN REPLICATES, AERATED	Marziali,L., F. Rosignoli, S. Valsecchi, S. Polesello, and F. Stefani	178850	Effects of Perfluoralkyl Substances on a Multigenerational Scale: A Case Study with Chironomus riparius (Diptera, Chironomidae)	Environ. Toxicol. Chem.38(5): 988-999	2019
PFOA	7	335671	2,2,3,3,4,4,5,5,6,6,7,7,8,8,8-Pentadecafluorooctanoic acid	Measured	Organization for Economic Cooperation and Development	Chironomus riparius	Midge	Insects/Spiders; Standard Test Species	Egg, larva and pupa (Larva) F4 generation	NR	Not reported	Wild	Renewal	Fresh water	2	Active ingredient	0.0098	AI mg/L	Development	Mean time of emergence male (Time to first emergence)	NOEC	Not reported	<	0.05	ECOTOX	NR	Emergence	Concurrent control	Generational (Chronic)	600	0 ug/L / 9.8 ug/L	TEN REPLICATES, AERATED	Marziali,L., F. Rosignoli, S. Valsecchi, S. Polesello, and F. Stefani	178850	Effects of Perfluoralkyl Substances on a Multigenerational Scale: A Case Study with Chironomus riparius (Diptera, Chironomidae)	Environ. Toxicol. Chem.38(5): 988-999	2019
PFOA	7	335671	2,2,3,3,4,4,5,5,6,6,7,7,8,8,8-Pentadecafluorooctanoic acid	Measured	Organization for Economic Cooperation and Development	Chironomus riparius	Midge	Insects/Spiders; Standard Test Species	Egg, larva and pupa (Larva) F3 generation	NR	Not reported	Wild	Renewal	Fresh water	2	Active ingredient	0.0098	AI mg/L	Growth	Adult male dry weight (Weight)	NOEC	Whole organism	<	0.05	ECOTOX	NR	Lifetime;no associated numeric value	Concurrent control	Generational (Chronic)	600	0 ug/L / 9.8 ug/L	TEN REPLICATES, AERATED	Marziali,L., F. Rosignoli, S. Valsecchi, S. Polesello, and F. Stefani	178850	Effects of Perfluoralkyl Substances on a Multigenerational Scale: A Case Study with Chironomus riparius (Diptera, Chironomidae)	Environ. Toxicol. Chem.38(5): 988-999	2019
PFOA	7	335671	2,2,3,3,4,4,5,5,6,6,7,7,8,8,8-Pentadecafluorooctanoic acid	Measured	Organization for Economic Cooperation and Development	Chironomus riparius	Midge	Insects/Spiders; Standard Test Species	Egg, larva and pupa (Larva) F4 generation	NR	Not reported	Wild	Renewal	Fresh water	2	Active ingredient	0.0098	AI mg/L	Growth	Adult male dry weight (Weight)	NOEC	Whole organism	<	0.05	ECOTOX	NR	Lifetime;no associated numeric value	Concurrent control	Generational (Chronic)	600	0 ug/L / 9.8 ug/L	TEN REPLICATES, AERATED	Marziali,L., F. Rosignoli, S. Valsecchi, S. Polesello, and F. Stefani	178850	Effects of Perfluoralkyl Substances on a Multigenerational Scale: A Case Study with Chironomus riparius (Diptera, Chironomidae)	Environ. Toxicol. Chem.38(5): 988-999	2019
PFOA	7	335671	2,2,3,3,4,4,5,5,6,6,7,7,8,8,8-Pentadecafluorooctanoic acid	Measured	Organization for Economic Cooperation and Development	Chironomus riparius	Midge	Insects/Spiders; Standard Test Species	Egg, larva and pupa (Larva) F0 generation	NR	Not reported	Wild	Renewal	Fresh water	2	Active ingredient	0.0098	AI mg/L	Reproduction	Number of eggs per rope (Fecundity)	NOEC	Not reported	<	0.05	ECOTOX	NR	Lifetime;no associated numeric value	Concurrent control	Generational (Chronic)	600	0 ug/L / 9.8 ug/L	TEN REPLICATES, AERATED	Marziali,L., F. Rosignoli, S. Valsecchi, S. Polesello, and F. Stefani	178850	Effects of Perfluoralkyl Substances on a Multigenerational Scale: A Case Study with Chironomus riparius (Diptera, Chironomidae)	Environ. Toxicol. Chem.38(5): 988-999	2019
PFOA	7	335671	2,2,3,3,4,4,5,5,6,6,7,7,8,8,8-Pentadecafluorooctanoic acid	Measured	Organization for Economic Cooperation and Development	Chironomus riparius	Midge	Insects/Spiders; Standard Test Species	Egg, larva and pupa (Larva)	NR	Not reported	Wild	Not reported	Fresh water	2	Active ingredient	0.1177	AI mg/L	Growth	Adult male dry weight (Weight)	NOEC	Whole organism	<	0.05	ECOTOX	NR	Emergence	Concurrent control	Chronic	NR	0 ug/L / 117.7 ug/L	THREE REPLICATES, AERATED	Marziali,L., F. Rosignoli, S. Valsecchi, S. Polesello, and F. Stefani	178850	Effects of Perfluoralkyl Substances on a Multigenerational Scale: A Case Study with Chironomus riparius (Diptera, Chironomidae)	Environ. Toxicol. Chem.38(5): 988-999	2019
PFOA	7	335671	2,2,3,3,4,4,5,5,6,6,7,7,8,8,8-Pentadecafluorooctanoic acid	Measured	Organization for Economic Cooperation and Development	Chironomus riparius	Midge	Insects/Spiders; Standard Test Species	Egg, larva and pupa (Larva) pre-esposed to PFBS	NR	Not reported	Wild	Not reported	Fresh water	2	Active ingredient	0.1177	AI mg/L	Growth	Adult male dry weight (Weight)	LOEC	Whole organism	<	0.05	ECOTOX	NR	Emergence	Control outside of primary exposure system	Chronic	NR	0 ug/L / 117.7 ug/L	THREE REPLICATES, AERATED	Marziali,L., F. Rosignoli, S. Valsecchi, S. Polesello, and F. Stefani	178850	Effects of Perfluoralkyl Substances on a Multigenerational Scale: A Case Study with Chironomus riparius (Diptera, Chironomidae)	Environ. Toxicol. Chem.38(5): 988-999	2019
PFOA	7	335671	2,2,3,3,4,4,5,5,6,6,7,7,8,8,8-Pentadecafluorooctanoic acid	Measured	Organization for Economic Cooperation and Development	Chironomus riparius	Midge	Insects/Spiders; Standard Test Species	Egg, larva and pupa (Larva) F1 generation	NR	Not reported	Wild	Renewal	Fresh water	2	Active ingredient	0.0098	AI mg/L	Reproduction	Number of eggs per rope (Fecundity)	NOEC	Not reported	<	0.05	ECOTOX	NR	Lifetime;no associated numeric value	Concurrent control	Generational (Chronic)	600	0 ug/L / 9.8 ug/L	TEN REPLICATES, AERATED	Marziali,L., F. Rosignoli, S. Valsecchi, S. Polesello, and F. Stefani	178850	Effects of Perfluoralkyl Substances on a Multigenerational Scale: A Case Study with Chironomus riparius (Diptera, Chironomidae)	Environ. Toxicol. Chem.38(5): 988-999	2019
PFOA	7	335671	2,2,3,3,4,4,5,5,6,6,7,7,8,8,8-Pentadecafluorooctanoic acid	Measured	Organization for Economic Cooperation and Development	Chironomus riparius	Midge	Insects/Spiders; Standard Test Species	Egg, larva and pupa (Larva) F4 generation	NR	Not reported	Wild	Renewal	Fresh water	2	Active ingredient	0.0098	AI mg/L	Population	Population growth rate	NOEC	Not reported	<	0.05	ECOTOX	NR	Lifetime;no associated numeric value	Concurrent control	Generational (Chronic)	600	0 ug/L / 9.8 ug/L	TEN REPLICATES, AERATED	Marziali,L., F. Rosignoli, S. Valsecchi, S. Polesello, and F. Stefani	178850	Effects of Perfluoralkyl Substances on a Multigenerational Scale: A Case Study with Chironomus riparius (Diptera, Chironomidae)	Environ. Toxicol. Chem.38(5): 988-999	2019
PFOA	7	335671	2,2,3,3,4,4,5,5,6,6,7,7,8,8,8-Pentadecafluorooctanoic acid	Measured	Organization for Economic Cooperation and Development	Chironomus riparius	Midge	Insects/Spiders; Standard Test Species	Egg, larva and pupa (Larva) F3 generation	NR	Not reported	Wild	Renewal	Fresh water	2	Active ingredient	0.0098	AI mg/L	Development	Emergence ratio (Emergence)	NOEC	Not reported	<	0.05	ECOTOX	NR	Emergence	Concurrent control	Generational (Chronic)	600	0 ug/L / 9.8 ug/L	TEN REPLICATES, AERATED	Marziali,L., F. Rosignoli, S. Valsecchi, S. Polesello, and F. Stefani	178850	Effects of Perfluoralkyl Substances on a Multigenerational Scale: A Case Study with Chironomus riparius (Diptera, Chironomidae)	Environ. Toxicol. Chem.38(5): 988-999	2019
PFOA	7	335671	2,2,3,3,4,4,5,5,6,6,7,7,8,8,8-Pentadecafluorooctanoic acid	Measured	Organization for Economic Cooperation and Development	Chironomus riparius	Midge	Insects/Spiders; Standard Test Species	Egg, larva and pupa (Larva) F2 generation	NR	Not reported	Wild	Renewal	Fresh water	2	Active ingredient	0.0098	AI mg/L	Reproduction	Number of eggs per rope (Fecundity)	NOEC	Not reported	<	0.05	ECOTOX	NR	Lifetime;no associated numeric value	Concurrent control	Generational (Chronic)	600	0 ug/L / 9.8 ug/L	TEN REPLICATES, AERATED	Marziali,L., F. Rosignoli, S. Valsecchi, S. Polesello, and F. Stefani	178850	Effects of Perfluoralkyl Substances on a Multigenerational Scale: A Case Study with Chironomus riparius (Diptera, Chironomidae)	Environ. Toxicol. Chem.38(5): 988-999	2019
PFOA	7	335671	2,2,3,3,4,4,5,5,6,6,7,7,8,8,8-Pentadecafluorooctanoic acid	Measured	Organization for Economic Cooperation and Development	Chironomus riparius	Midge	Insects/Spiders; Standard Test Species	Egg, larva and pupa (Larva) F3 generation	NR	Not reported	Wild	Renewal	Fresh water	2	Active ingredient	0.0098	AI mg/L	Morphology	Lenght of male pupal exuviae (Length)	NOEC	Exuviae	<	0.05	ECOTOX	NR	Emergence	Concurrent control	Generational (Chronic)	600	0 ug/L / 9.8 ug/L	TEN REPLICATES, AERATED	Marziali,L., F. Rosignoli, S. Valsecchi, S. Polesello, and F. Stefani	178850	Effects of Perfluoralkyl Substances on a Multigenerational Scale: A Case Study with Chironomus riparius (Diptera, Chironomidae)	Environ. Toxicol. Chem.38(5): 988-999	2019
PFOA	7	335671	2,2,3,3,4,4,5,5,6,6,7,7,8,8,8-Pentadecafluorooctanoic acid	Measured	Organization for Economic Cooperation and Development	Chironomus riparius	Midge	Insects/Spiders; Standard Test Species	Egg, larva and pupa (Larva) F1 generation	NR	Not reported	Wild	Renewal	Fresh water	2	Active ingredient	0.0098	AI mg/L	Reproduction	Unhatched egg per ropes (Hatch)	NOEC	Not reported	<	0.05	ECOTOX	NR	Lifetime;no associated numeric value	Concurrent control	Generational (Chronic)	600	0 ug/L / 9.8 ug/L	TEN REPLICATES, AERATED	Marziali,L., F. Rosignoli, S. Valsecchi, S. Polesello, and F. Stefani	178850	Effects of Perfluoralkyl Substances on a Multigenerational Scale: A Case Study with Chironomus riparius (Diptera, Chironomidae)	Environ. Toxicol. Chem.38(5): 988-999	2019
PFOA	7	335671	2,2,3,3,4,4,5,5,6,6,7,7,8,8,8-Pentadecafluorooctanoic acid	Measured	Organization for Economic Cooperation and Development	Chironomus riparius	Midge	Insects/Spiders; Standard Test Species	Egg, larva and pupa (Larva) F1 generation	NR	Not reported	Wild	Renewal	Fresh water	2	Active ingredient	0.0098	AI mg/L	Growth	Mature larvae wet weight (Weight)	NOEC	Whole organism	<	0.05	ECOTOX	NR	Egg to pupation	Concurrent control	Generational (Chronic)	600	0 ug/L / 9.8 ug/L	TEN REPLICATES, AERATED	Marziali,L., F. Rosignoli, S. Valsecchi, S. Polesello, and F. Stefani	178850	Effects of Perfluoralkyl Substances on a Multigenerational Scale: A Case Study with Chironomus riparius (Diptera, Chironomidae)	Environ. Toxicol. Chem.38(5): 988-999	2019
PFOA	7	335671	2,2,3,3,4,4,5,5,6,6,7,7,8,8,8-Pentadecafluorooctanoic acid	Measured	Organization for Economic Cooperation and Development	Chironomus riparius	Midge	Insects/Spiders; Standard Test Species	Egg, larva and pupa (Larva) F6 generation	NR	Not reported	Wild	Renewal	Fresh water	2	Active ingredient	0.0098	AI mg/L	Development	Mean time of emergence male (Time to first emergence)	NOEC	Not reported	<	0.05	ECOTOX	NR	Emergence	Concurrent control	Generational (Chronic)	600	0 ug/L / 9.8 ug/L	TEN REPLICATES, AERATED	Marziali,L., F. Rosignoli, S. Valsecchi, S. Polesello, and F. Stefani	178850	Effects of Perfluoralkyl Substances on a Multigenerational Scale: A Case Study with Chironomus riparius (Diptera, Chironomidae)	Environ. Toxicol. Chem.38(5): 988-999	2019
PFOA	7	335671	2,2,3,3,4,4,5,5,6,6,7,7,8,8,8-Pentadecafluorooctanoic acid	Measured	Organization for Economic Cooperation and Development	Chironomus riparius	Midge	Insects/Spiders; Standard Test Species	Egg, larva and pupa (Larva) F3 generation	NR	Not reported	Wild	Renewal	Fresh water	2	Active ingredient	0.0098	AI mg/L	Reproduction	Number of eggs per rope (Fecundity)	NOEC	Not reported	<	0.05	ECOTOX	NR	Lifetime;no associated numeric value	Concurrent control	Generational (Chronic)	600	0 ug/L / 9.8 ug/L	TEN REPLICATES, AERATED	Marziali,L., F. Rosignoli, S. Valsecchi, S. Polesello, and F. Stefani	178850	Effects of Perfluoralkyl Substances on a Multigenerational Scale: A Case Study with Chironomus riparius (Diptera, Chironomidae)	Environ. Toxicol. Chem.38(5): 988-999	2019
PFOA	7	335671	2,2,3,3,4,4,5,5,6,6,7,7,8,8,8-Pentadecafluorooctanoic acid	Measured	Organization for Economic Cooperation and Development	Chironomus riparius	Midge	Insects/Spiders; Standard Test Species	Egg, larva and pupa (Larva) F2 generation	NR	Not reported	Wild	Renewal	Fresh water	2	Active ingredient	0.0098	AI mg/L	Reproduction	Unhatched egg per ropes (Hatch)	NOEC	Not reported	<	0.05	ECOTOX	NR	Lifetime;no associated numeric value	Concurrent control	Generational (Chronic)	600	0 ug/L / 9.8 ug/L	TEN REPLICATES, AERATED	Marziali,L., F. Rosignoli, S. Valsecchi, S. Polesello, and F. Stefani	178850	Effects of Perfluoralkyl Substances on a Multigenerational Scale: A Case Study with Chironomus riparius (Diptera, Chironomidae)	Environ. Toxicol. Chem.38(5): 988-999	2019
PFOA	7	335671	2,2,3,3,4,4,5,5,6,6,7,7,8,8,8-Pentadecafluorooctanoic acid	Measured	Organization for Economic Cooperation and Development	Chironomus riparius	Midge	Insects/Spiders; Standard Test Species	Egg, larva and pupa (Larva) F0 generation	NR	Not reported	Wild	Renewal	Fresh water	2	Active ingredient	0.0098	AI mg/L	Population	Sex ratio	NOEC	Not reported	<	0.05	ECOTOX	NR	Emergence	Concurrent control	Generational (Chronic)	600	0 ug/L / 9.8 ug/L	TEN REPLICATES, AERATED	Marziali,L., F. Rosignoli, S. Valsecchi, S. Polesello, and F. Stefani	178850	Effects of Perfluoralkyl Substances on a Multigenerational Scale: A Case Study with Chironomus riparius (Diptera, Chironomidae)	Environ. Toxicol. Chem.38(5): 988-999	2019
PFOA	7	335671	2,2,3,3,4,4,5,5,6,6,7,7,8,8,8-Pentadecafluorooctanoic acid	Measured	Organization for Economic Cooperation and Development	Chironomus riparius	Midge	Insects/Spiders; Standard Test Species	Egg, larva and pupa (Larva) F2 generation	NR	Not reported	Wild	Renewal	Fresh water	2	Active ingredient	0.0098	AI mg/L	Growth	Mature larvae wet weight (Weight)	NOEC	Whole organism	<	0.05	ECOTOX	NR	Egg to pupation	Concurrent control	Generational (Chronic)	600	0 ug/L / 9.8 ug/L	TEN REPLICATES, AERATED	Marziali,L., F. Rosignoli, S. Valsecchi, S. Polesello, and F. Stefani	178850	Effects of Perfluoralkyl Substances on a Multigenerational Scale: A Case Study with Chironomus riparius (Diptera, Chironomidae)	Environ. Toxicol. Chem.38(5): 988-999	2019
PFOA	7	335671	2,2,3,3,4,4,5,5,6,6,7,7,8,8,8-Pentadecafluorooctanoic acid	Measured	Organization for Economic Cooperation and Development	Chironomus riparius	Midge	Insects/Spiders; Standard Test Species	Egg, larva and pupa (Larva) F3 generation	NR	Not reported	Wild	Renewal	Fresh water	2	Active ingredient	0.0098	AI mg/L	Growth	Mature larvae wet weight (Weight)	NOEC	Whole organism	<	0.05	ECOTOX	NR	Egg to pupation	Concurrent control	Generational (Chronic)	600	0 ug/L / 9.8 ug/L	TEN REPLICATES, AERATED	Marziali,L., F. Rosignoli, S. Valsecchi, S. Polesello, and F. Stefani	178850	Effects of Perfluoralkyl Substances on a Multigenerational Scale: A Case Study with Chironomus riparius (Diptera, Chironomidae)	Environ. Toxicol. Chem.38(5): 988-999	2019
PFOA	7	335671	2,2,3,3,4,4,5,5,6,6,7,7,8,8,8-Pentadecafluorooctanoic acid	Measured	Organization for Economic Cooperation and Development	Chironomus riparius	Midge	Insects/Spiders; Standard Test Species	Egg, larva and pupa (Larva) F7 generation	NR	Not reported	Wild	Renewal	Fresh water	2	Active ingredient	0.0098	AI mg/L	Growth	Adult male dry weight (Weight)	NOEC	Whole organism	<	0.05	ECOTOX	NR	Lifetime;no associated numeric value	Concurrent control	Generational (Chronic)	600	0 ug/L / 9.8 ug/L	TEN REPLICATES, AERATED	Marziali,L., F. Rosignoli, S. Valsecchi, S. Polesello, and F. Stefani	178850	Effects of Perfluoralkyl Substances on a Multigenerational Scale: A Case Study with Chironomus riparius (Diptera, Chironomidae)	Environ. Toxicol. Chem.38(5): 988-999	2019
PFOA	7	335671	2,2,3,3,4,4,5,5,6,6,7,7,8,8,8-Pentadecafluorooctanoic acid	Measured	Organization for Economic Cooperation and Development	Chironomus riparius	Midge	Insects/Spiders; Standard Test Species	Egg, larva and pupa (Larva) F1 generation	NR	Not reported	Wild	Renewal	Fresh water	2	Active ingredient	0.0098	AI mg/L	Population	Sex ratio	NOEC	Not reported	<	0.05	ECOTOX	NR	Emergence	Concurrent control	Generational (Chronic)	600	0 ug/L / 9.8 ug/L	TEN REPLICATES, AERATED	Marziali,L., F. Rosignoli, S. Valsecchi, S. Polesello, and F. Stefani	178850	Effects of Perfluoralkyl Substances on a Multigenerational Scale: A Case Study with Chironomus riparius (Diptera, Chironomidae)	Environ. Toxicol. Chem.38(5): 988-999	2019
PFOA	7	335671	2,2,3,3,4,4,5,5,6,6,7,7,8,8,8-Pentadecafluorooctanoic acid	Measured	Organization for Economic Cooperation and Development	Chironomus riparius	Midge	Insects/Spiders; Standard Test Species	Egg, larva and pupa (Larva) F8 generation	NR	Not reported	Wild	Renewal	Fresh water	2	Active ingredient	0.0098	AI mg/L	Growth	Adult male dry weight (Weight)	NOEC	Whole organism	<	0.05	ECOTOX	NR	Lifetime;no associated numeric value	Concurrent control	Generational (Chronic)	600	0 ug/L / 9.8 ug/L	TEN REPLICATES, AERATED	Marziali,L., F. Rosignoli, S. Valsecchi, S. Polesello, and F. Stefani	178850	Effects of Perfluoralkyl Substances on a Multigenerational Scale: A Case Study with Chironomus riparius (Diptera, Chironomidae)	Environ. Toxicol. Chem.38(5): 988-999	2019
PFOA	7	335671	2,2,3,3,4,4,5,5,6,6,7,7,8,8,8-Pentadecafluorooctanoic acid	Measured	Organization for Economic Cooperation and Development	Chironomus riparius	Midge	Insects/Spiders; Standard Test Species	Egg, larva and pupa (Larva) F4 generation	NR	Not reported	Wild	Renewal	Fresh water	2	Active ingredient	0.0098	AI mg/L	Reproduction	Number of eggs per rope (Fecundity)	NOEC	Not reported	<	0.05	ECOTOX	NR	Lifetime;no associated numeric value	Concurrent control	Generational (Chronic)	600	0 ug/L / 9.8 ug/L	TEN REPLICATES, AERATED	Marziali,L., F. Rosignoli, S. Valsecchi, S. Polesello, and F. Stefani	178850	Effects of Perfluoralkyl Substances on a Multigenerational Scale: A Case Study with Chironomus riparius (Diptera, Chironomidae)	Environ. Toxicol. Chem.38(5): 988-999	2019
PFOA	7	335671	2,2,3,3,4,4,5,5,6,6,7,7,8,8,8-Pentadecafluorooctanoic acid	Measured	Organization for Economic Cooperation and Development	Chironomus riparius	Midge	Insects/Spiders; Standard Test Species	Egg, larva and pupa (Larva) F6 generation	NR	Not reported	Wild	Renewal	Fresh water	2	Active ingredient	0.0098	AI mg/L	Morphology	Lenght of male pupal exuviae (Length)	NOEC	Exuviae	<	0.05	ECOTOX	NR	Emergence	Concurrent control	Generational (Chronic)	600	0 ug/L / 9.8 ug/L	TEN REPLICATES, AERATED	Marziali,L., F. Rosignoli, S. Valsecchi, S. Polesello, and F. Stefani	178850	Effects of Perfluoralkyl Substances on a Multigenerational Scale: A Case Study with Chironomus riparius (Diptera, Chironomidae)	Environ. Toxicol. Chem.38(5): 988-999	2019
PFOA	7	335671	2,2,3,3,4,4,5,5,6,6,7,7,8,8,8-Pentadecafluorooctanoic acid	Measured	Organization for Economic Cooperation and Development	Chironomus riparius	Midge	Insects/Spiders; Standard Test Species	Egg, larva and pupa (Larva) F3 generation	NR	Not reported	Wild	Renewal	Fresh water	2	Active ingredient	0.0098	AI mg/L	Reproduction	Unhatched egg per ropes (Hatch)	NOEC	Not reported	<	0.05	ECOTOX	NR	Lifetime;no associated numeric value	Concurrent control	Generational (Chronic)	600	0 ug/L / 9.8 ug/L	TEN REPLICATES, AERATED	Marziali,L., F. Rosignoli, S. Valsecchi, S. Polesello, and F. Stefani	178850	Effects of Perfluoralkyl Substances on a Multigenerational Scale: A Case Study with Chironomus riparius (Diptera, Chironomidae)	Environ. Toxicol. Chem.38(5): 988-999	2019
PFOA	7	335671	2,2,3,3,4,4,5,5,6,6,7,7,8,8,8-Pentadecafluorooctanoic acid	Measured	Organization for Economic Cooperation and Development	Chironomus riparius	Midge	Insects/Spiders; Standard Test Species	Egg, larva and pupa (Larva) F7 generation	NR	Not reported	Wild	Renewal	Fresh water	2	Active ingredient	0.0098	AI mg/L	Development	Mean time of emergence male (Time to first emergence)	NOEC	Not reported	<	0.05	ECOTOX	NR	Emergence	Concurrent control	Generational (Chronic)	600	0 ug/L / 9.8 ug/L	TEN REPLICATES, AERATED	Marziali,L., F. Rosignoli, S. Valsecchi, S. Polesello, and F. Stefani	178850	Effects of Perfluoralkyl Substances on a Multigenerational Scale: A Case Study with Chironomus riparius (Diptera, Chironomidae)	Environ. Toxicol. Chem.38(5): 988-999	2019
PFOA	7	335671	2,2,3,3,4,4,5,5,6,6,7,7,8,8,8-Pentadecafluorooctanoic acid	Measured	Organization for Economic Cooperation and Development	Chironomus riparius	Midge	Insects/Spiders; Standard Test Species	Egg, larva and pupa (Larva) F6 generation	NR	Not reported	Wild	Renewal	Fresh water	2	Active ingredient	0.0098	AI mg/L	Reproduction	Number of eggs per rope (Fecundity)	NOEC	Not reported	<	0.05	ECOTOX	NR	Lifetime;no associated numeric value	Concurrent control	Generational (Chronic)	600	0 ug/L / 9.8 ug/L	TEN REPLICATES, AERATED	Marziali,L., F. Rosignoli, S. Valsecchi, S. Polesello, and F. Stefani	178850	Effects of Perfluoralkyl Substances on a Multigenerational Scale: A Case Study with Chironomus riparius (Diptera, Chironomidae)	Environ. Toxicol. Chem.38(5): 988-999	2019
PFOA	7	335671	2,2,3,3,4,4,5,5,6,6,7,7,8,8,8-Pentadecafluorooctanoic acid	Measured	Organization for Economic Cooperation and Development	Chironomus riparius	Midge	Insects/Spiders; Standard Test Species	Egg, larva and pupa (Larva) F4 generation	NR	Not reported	Wild	Renewal	Fresh water	2	Active ingredient	0.0098	AI mg/L	Growth	Mature larvae wet weight (Weight)	NOEC	Whole organism	<	0.05	ECOTOX	NR	Egg to pupation	Concurrent control	Generational (Chronic)	600	0 ug/L / 9.8 ug/L	TEN REPLICATES, AERATED	Marziali,L., F. Rosignoli, S. Valsecchi, S. Polesello, and F. Stefani	178850	Effects of Perfluoralkyl Substances on a Multigenerational Scale: A Case Study with Chironomus riparius (Diptera, Chironomidae)	Environ. Toxicol. Chem.38(5): 988-999	2019
PFOA	7	335671	2,2,3,3,4,4,5,5,6,6,7,7,8,8,8-Pentadecafluorooctanoic acid	Measured	Organization for Economic Cooperation and Development	Chironomus riparius	Midge	Insects/Spiders; Standard Test Species	Egg, larva and pupa (Larva) F0 generation	NR	Not reported	Wild	Renewal	Fresh water	2	Active ingredient	0.0098	AI mg/L	Growth	Adult female dry weight (Weight)	NOEC	Whole organism	<	0.05	ECOTOX	NR	Lifetime;no associated numeric value	Concurrent control	Generational (Chronic)	600	0 ug/L / 9.8 ug/L	TEN REPLICATES, AERATED	Marziali,L., F. Rosignoli, S. Valsecchi, S. Polesello, and F. Stefani	178850	Effects of Perfluoralkyl Substances on a Multigenerational Scale: A Case Study with Chironomus riparius (Diptera, Chironomidae)	Environ. Toxicol. Chem.38(5): 988-999	2019
PFOA	7	335671	2,2,3,3,4,4,5,5,6,6,7,7,8,8,8-Pentadecafluorooctanoic acid	Measured	Organization for Economic Cooperation and Development	Chironomus riparius	Midge	Insects/Spiders; Standard Test Species	Egg, larva and pupa (Larva) F4 generation	NR	Not reported	Wild	Renewal	Fresh water	2	Active ingredient	0.0098	AI mg/L	Development	Emergence ratio (Emergence)	NOEC	Not reported	<	0.05	ECOTOX	NR	Emergence	Concurrent control	Generational (Chronic)	600	0 ug/L / 9.8 ug/L	TEN REPLICATES, AERATED	Marziali,L., F. Rosignoli, S. Valsecchi, S. Polesello, and F. Stefani	178850	Effects of Perfluoralkyl Substances on a Multigenerational Scale: A Case Study with Chironomus riparius (Diptera, Chironomidae)	Environ. Toxicol. Chem.38(5): 988-999	2019
PFOA	7	335671	2,2,3,3,4,4,5,5,6,6,7,7,8,8,8-Pentadecafluorooctanoic acid	Measured	Organization for Economic Cooperation and Development	Chironomus riparius	Midge	Insects/Spiders; Standard Test Species	Egg, larva and pupa (Larva) F5 generation	NR	Not reported	Wild	Renewal	Fresh water	2	Active ingredient	0.0098	AI mg/L	Population	Population growth rate	NOEC	Not reported	<	0.05	ECOTOX	NR	Lifetime;no associated numeric value	Concurrent control	Generational (Chronic)	600	0 ug/L / 9.8 ug/L	TEN REPLICATES, AERATED	Marziali,L., F. Rosignoli, S. Valsecchi, S. Polesello, and F. Stefani	178850	Effects of Perfluoralkyl Substances on a Multigenerational Scale: A Case Study with Chironomus riparius (Diptera, Chironomidae)	Environ. Toxicol. Chem.38(5): 988-999	2019
PFOA	7	335671	2,2,3,3,4,4,5,5,6,6,7,7,8,8,8-Pentadecafluorooctanoic acid	Measured	Organization for Economic Cooperation and Development	Chironomus riparius	Midge	Insects/Spiders; Standard Test Species	Egg, larva and pupa (Larva) F6 generation	NR	Not reported	Wild	Renewal	Fresh water	2	Active ingredient	0.0098	AI mg/L	Population	Population growth rate	NOEC	Not reported	<	0.05	ECOTOX	NR	Lifetime;no associated numeric value	Concurrent control	Generational (Chronic)	600	0 ug/L / 9.8 ug/L	TEN REPLICATES, AERATED	Marziali,L., F. Rosignoli, S. Valsecchi, S. Polesello, and F. Stefani	178850	Effects of Perfluoralkyl Substances on a Multigenerational Scale: A Case Study with Chironomus riparius (Diptera, Chironomidae)	Environ. Toxicol. Chem.38(5): 988-999	2019
PFOA	7	335671	2,2,3,3,4,4,5,5,6,6,7,7,8,8,8-Pentadecafluorooctanoic acid	Measured	Organization for Economic Cooperation and Development	Chironomus riparius	Midge	Insects/Spiders; Standard Test Species	Egg, larva and pupa (Larva) F1 generation	NR	Not reported	Wild	Renewal	Fresh water	2	Active ingredient	0.0098	AI mg/L	Growth	Adult female dry weight (Weight)	NOEC	Whole organism	<	0.05	ECOTOX	NR	Lifetime;no associated numeric value	Concurrent control	Generational (Chronic)	600	0 ug/L / 9.8 ug/L	TEN REPLICATES, AERATED	Marziali,L., F. Rosignoli, S. Valsecchi, S. Polesello, and F. Stefani	178850	Effects of Perfluoralkyl Substances on a Multigenerational Scale: A Case Study with Chironomus riparius (Diptera, Chironomidae)	Environ. Toxicol. Chem.38(5): 988-999	2019
PFOA	7	335671	2,2,3,3,4,4,5,5,6,6,7,7,8,8,8-Pentadecafluorooctanoic acid	Measured	Organization for Economic Cooperation and Development	Chironomus riparius	Midge	Insects/Spiders; Standard Test Species	Egg, larva and pupa (Larva) F5 generation	NR	Not reported	Wild	Renewal	Fresh water	2	Active ingredient	0.0098	AI mg/L	Growth	Mature larvae wet weight (Weight)	NOEC	Whole organism	<	0.05	ECOTOX	NR	Egg to pupation	Concurrent control	Generational (Chronic)	600	0 ug/L / 9.8 ug/L	TEN REPLICATES, AERATED	Marziali,L., F. Rosignoli, S. Valsecchi, S. Polesello, and F. Stefani	178850	Effects of Perfluoralkyl Substances on a Multigenerational Scale: A Case Study with Chironomus riparius (Diptera, Chironomidae)	Environ. Toxicol. Chem.38(5): 988-999	2019
PFOA	7	335671	2,2,3,3,4,4,5,5,6,6,7,7,8,8,8-Pentadecafluorooctanoic acid	Measured	Organization for Economic Cooperation and Development	Chironomus riparius	Midge	Insects/Spiders; Standard Test Species	Egg, larva and pupa (Larva) F8 generation	NR	Not reported	Wild	Renewal	Fresh water	2	Active ingredient	0.0098	AI mg/L	Development	Mean time of emergence male (Time to first emergence)	NOEC	Not reported	<	0.05	ECOTOX	NR	Emergence	Concurrent control	Generational (Chronic)	600	0 ug/L / 9.8 ug/L	TEN REPLICATES, AERATED	Marziali,L., F. Rosignoli, S. Valsecchi, S. Polesello, and F. Stefani	178850	Effects of Perfluoralkyl Substances on a Multigenerational Scale: A Case Study with Chironomus riparius (Diptera, Chironomidae)	Environ. Toxicol. Chem.38(5): 988-999	2019
PFOA	7	335671	2,2,3,3,4,4,5,5,6,6,7,7,8,8,8-Pentadecafluorooctanoic acid	Measured	Organization for Economic Cooperation and Development	Chironomus riparius	Midge	Insects/Spiders; Standard Test Species	Egg, larva and pupa (Larva) F7 generation	NR	Not reported	Wild	Renewal	Fresh water	2	Active ingredient	0.0098	AI mg/L	Morphology	Lenght of male pupal exuviae (Length)	NOEC	Exuviae	<	0.05	ECOTOX	NR	Emergence	Concurrent control	Generational (Chronic)	600	0 ug/L / 9.8 ug/L	TEN REPLICATES, AERATED	Marziali,L., F. Rosignoli, S. Valsecchi, S. Polesello, and F. Stefani	178850	Effects of Perfluoralkyl Substances on a Multigenerational Scale: A Case Study with Chironomus riparius (Diptera, Chironomidae)	Environ. Toxicol. Chem.38(5): 988-999	2019
PFOA	7	335671	2,2,3,3,4,4,5,5,6,6,7,7,8,8,8-Pentadecafluorooctanoic acid	Measured	Organization for Economic Cooperation and Development	Chironomus riparius	Midge	Insects/Spiders; Standard Test Species	Egg, larva and pupa (Larva) F8 generation	NR	Not reported	Wild	Renewal	Fresh water	2	Active ingredient	0.0098	AI mg/L	Reproduction	Number of eggs per rope (Fecundity)	NOEC	Not reported	<	0.05	ECOTOX	NR	Lifetime;no associated numeric value	Concurrent control	Generational (Chronic)	600	0 ug/L / 9.8 ug/L	TEN REPLICATES, AERATED	Marziali,L., F. Rosignoli, S. Valsecchi, S. Polesello, and F. Stefani	178850	Effects of Perfluoralkyl Substances on a Multigenerational Scale: A Case Study with Chironomus riparius (Diptera, Chironomidae)	Environ. Toxicol. Chem.38(5): 988-999	2019
PFOA	7	335671	2,2,3,3,4,4,5,5,6,6,7,7,8,8,8-Pentadecafluorooctanoic acid	Measured	Organization for Economic Cooperation and Development	Chironomus riparius	Midge	Insects/Spiders; Standard Test Species	Egg, larva and pupa (Larva) F4 generation	NR	Not reported	Wild	Renewal	Fresh water	2	Active ingredient	0.0098	AI mg/L	Reproduction	Unhatched egg per ropes (Hatch)	NOEC	Not reported	<	0.05	ECOTOX	NR	Lifetime;no associated numeric value	Concurrent control	Generational (Chronic)	600	0 ug/L / 9.8 ug/L	TEN REPLICATES, AERATED	Marziali,L., F. Rosignoli, S. Valsecchi, S. Polesello, and F. Stefani	178850	Effects of Perfluoralkyl Substances on a Multigenerational Scale: A Case Study with Chironomus riparius (Diptera, Chironomidae)	Environ. Toxicol. Chem.38(5): 988-999	2019
PFOA	7	335671	2,2,3,3,4,4,5,5,6,6,7,7,8,8,8-Pentadecafluorooctanoic acid	Measured	Organization for Economic Cooperation and Development	Chironomus riparius	Midge	Insects/Spiders; Standard Test Species	Egg, larva and pupa (Larva) F5 generation	NR	Not reported	Wild	Renewal	Fresh water	2	Active ingredient	0.0098	AI mg/L	Development	Emergence ratio (Emergence)	NOEC	Not reported	<	0.05	ECOTOX	NR	Emergence	Concurrent control	Generational (Chronic)	600	0 ug/L / 9.8 ug/L	TEN REPLICATES, AERATED	Marziali,L., F. Rosignoli, S. Valsecchi, S. Polesello, and F. Stefani	178850	Effects of Perfluoralkyl Substances on a Multigenerational Scale: A Case Study with Chironomus riparius (Diptera, Chironomidae)	Environ. Toxicol. Chem.38(5): 988-999	2019
PFOA	7	335671	2,2,3,3,4,4,5,5,6,6,7,7,8,8,8-Pentadecafluorooctanoic acid	Measured	Organization for Economic Cooperation and Development	Chironomus riparius	Midge	Insects/Spiders; Standard Test Species	Egg, larva and pupa (Larva) F6 generation	NR	Not reported	Wild	Renewal	Fresh water	2	Active ingredient	0.0098	AI mg/L	Growth	Mature larvae wet weight (Weight)	NOEC	Whole organism	<	0.05	ECOTOX	NR	Egg to pupation	Concurrent control	Generational (Chronic)	600	0 ug/L / 9.8 ug/L	TEN REPLICATES, AERATED	Marziali,L., F. Rosignoli, S. Valsecchi, S. Polesello, and F. Stefani	178850	Effects of Perfluoralkyl Substances on a Multigenerational Scale: A Case Study with Chironomus riparius (Diptera, Chironomidae)	Environ. Toxicol. Chem.38(5): 988-999	2019
PFOA	7	335671	2,2,3,3,4,4,5,5,6,6,7,7,8,8,8-Pentadecafluorooctanoic acid	Measured	Organization for Economic Cooperation and Development	Chironomus riparius	Midge	Insects/Spiders; Standard Test Species	Egg, larva and pupa (Larva) F2 generation	NR	Not reported	Wild	Renewal	Fresh water	2	Active ingredient	0.0098	AI mg/L	Population	Sex ratio	NOEC	Not reported	<	0.05	ECOTOX	NR	Emergence	Concurrent control	Generational (Chronic)	600	0 ug/L / 9.8 ug/L	TEN REPLICATES, AERATED	Marziali,L., F. Rosignoli, S. Valsecchi, S. Polesello, and F. Stefani	178850	Effects of Perfluoralkyl Substances on a Multigenerational Scale: A Case Study with Chironomus riparius (Diptera, Chironomidae)	Environ. Toxicol. Chem.38(5): 988-999	2019
PFOA	7	335671	2,2,3,3,4,4,5,5,6,6,7,7,8,8,8-Pentadecafluorooctanoic acid	Measured	Organization for Economic Cooperation and Development	Chironomus riparius	Midge	Insects/Spiders; Standard Test Species	Egg, larva and pupa (Larva) F8 generation	NR	Not reported	Wild	Renewal	Fresh water	2	Active ingredient	0.0098	AI mg/L	Morphology	Lenght of male pupal exuviae (Length)	NOEC	Exuviae	<	0.05	ECOTOX	NR	Emergence	Concurrent control	Generational (Chronic)	600	0 ug/L / 9.8 ug/L	TEN REPLICATES, AERATED	Marziali,L., F. Rosignoli, S. Valsecchi, S. Polesello, and F. Stefani	178850	Effects of Perfluoralkyl Substances on a Multigenerational Scale: A Case Study with Chironomus riparius (Diptera, Chironomidae)	Environ. Toxicol. Chem.38(5): 988-999	2019
PFOA	7	335671	2,2,3,3,4,4,5,5,6,6,7,7,8,8,8-Pentadecafluorooctanoic acid	Measured	Organization for Economic Cooperation and Development	Chironomus riparius	Midge	Insects/Spiders; Standard Test Species	Egg, larva and pupa (Larva) F7 generation	NR	Not reported	Wild	Renewal	Fresh water	2	Active ingredient	0.0098	AI mg/L	Growth	Mature larvae wet weight (Weight)	NOEC	Whole organism	<	0.05	ECOTOX	NR	Egg to pupation	Concurrent control	Generational (Chronic)	600	0 ug/L / 9.8 ug/L	TEN REPLICATES, AERATED	Marziali,L., F. Rosignoli, S. Valsecchi, S. Polesello, and F. Stefani	178850	Effects of Perfluoralkyl Substances on a Multigenerational Scale: A Case Study with Chironomus riparius (Diptera, Chironomidae)	Environ. Toxicol. Chem.38(5): 988-999	2019
PFOA	7	335671	2,2,3,3,4,4,5,5,6,6,7,7,8,8,8-Pentadecafluorooctanoic acid	Measured	Organization for Economic Cooperation and Development	Chironomus riparius	Midge	Insects/Spiders; Standard Test Species	Egg, larva and pupa (Larva) F0 generation	NR	Not reported	Wild	Renewal	Fresh water	2	Active ingredient	0.0098	AI mg/L	Reproduction	Number of egg ropes per femal (Fecundity)	NOEC	Not reported	<	0.05	ECOTOX	NR	Lifetime;no associated numeric value	Concurrent control	Generational (Chronic)	600	0 ug/L / 9.8 ug/L	TEN REPLICATES, AERATED	Marziali,L., F. Rosignoli, S. Valsecchi, S. Polesello, and F. Stefani	178850	Effects of Perfluoralkyl Substances on a Multigenerational Scale: A Case Study with Chironomus riparius (Diptera, Chironomidae)	Environ. Toxicol. Chem.38(5): 988-999	2019
PFOA	7	335671	2,2,3,3,4,4,5,5,6,6,7,7,8,8,8-Pentadecafluorooctanoic acid	Measured	Organization for Economic Cooperation and Development	Chironomus riparius	Midge	Insects/Spiders; Standard Test Species	Egg, larva and pupa (Larva) F6 generation	NR	Not reported	Wild	Renewal	Fresh water	2	Active ingredient	0.0098	AI mg/L	Development	Emergence ratio (Emergence)	NOEC	Not reported	<	0.05	ECOTOX	NR	Emergence	Concurrent control	Generational (Chronic)	600	0 ug/L / 9.8 ug/L	TEN REPLICATES, AERATED	Marziali,L., F. Rosignoli, S. Valsecchi, S. Polesello, and F. Stefani	178850	Effects of Perfluoralkyl Substances on a Multigenerational Scale: A Case Study with Chironomus riparius (Diptera, Chironomidae)	Environ. Toxicol. Chem.38(5): 988-999	2019
PFOA	7	335671	2,2,3,3,4,4,5,5,6,6,7,7,8,8,8-Pentadecafluorooctanoic acid	Measured	Organization for Economic Cooperation and Development	Chironomus riparius	Midge	Insects/Spiders; Standard Test Species	Egg, larva and pupa (Larva) F1 generation	NR	Not reported	Wild	Renewal	Fresh water	2	Active ingredient	0.0098	AI mg/L	Reproduction	Number of egg ropes per femal (Fecundity)	NOEC	Not reported	<	0.05	ECOTOX	NR	Lifetime;no associated numeric value	Concurrent control	Generational (Chronic)	600	0 ug/L / 9.8 ug/L	TEN REPLICATES, AERATED	Marziali,L., F. Rosignoli, S. Valsecchi, S. Polesello, and F. Stefani	178850	Effects of Perfluoralkyl Substances on a Multigenerational Scale: A Case Study with Chironomus riparius (Diptera, Chironomidae)	Environ. Toxicol. Chem.38(5): 988-999	2019
PFOA	7	335671	2,2,3,3,4,4,5,5,6,6,7,7,8,8,8-Pentadecafluorooctanoic acid	Measured	Organization for Economic Cooperation and Development	Chironomus riparius	Midge	Insects/Spiders; Standard Test Species	Egg, larva and pupa (Larva) F7 generation	NR	Not reported	Wild	Renewal	Fresh water	2	Active ingredient	0.0098	AI mg/L	Development	Emergence ratio (Emergence)	NOEC	Not reported	<	0.05	ECOTOX	NR	Emergence	Concurrent control	Generational (Chronic)	600	0 ug/L / 9.8 ug/L	TEN REPLICATES, AERATED	Marziali,L., F. Rosignoli, S. Valsecchi, S. Polesello, and F. Stefani	178850	Effects of Perfluoralkyl Substances on a Multigenerational Scale: A Case Study with Chironomus riparius (Diptera, Chironomidae)	Environ. Toxicol. Chem.38(5): 988-999	2019
PFOA	7	335671	2,2,3,3,4,4,5,5,6,6,7,7,8,8,8-Pentadecafluorooctanoic acid	Measured	Organization for Economic Cooperation and Development	Chironomus riparius	Midge	Insects/Spiders; Standard Test Species	Egg, larva and pupa (Larva) F5 generation	NR	Not reported	Wild	Renewal	Fresh water	2	Active ingredient	0.0098	AI mg/L	Reproduction	Unhatched egg per ropes (Hatch)	NOEC	Not reported	<	0.05	ECOTOX	NR	Lifetime;no associated numeric value	Concurrent control	Generational (Chronic)	600	0 ug/L / 9.8 ug/L	TEN REPLICATES, AERATED	Marziali,L., F. Rosignoli, S. Valsecchi, S. Polesello, and F. Stefani	178850	Effects of Perfluoralkyl Substances on a Multigenerational Scale: A Case Study with Chironomus riparius (Diptera, Chironomidae)	Environ. Toxicol. Chem.38(5): 988-999	2019
PFOA	7	335671	2,2,3,3,4,4,5,5,6,6,7,7,8,8,8-Pentadecafluorooctanoic acid	Measured	Organization for Economic Cooperation and Development	Chironomus riparius	Midge	Insects/Spiders; Standard Test Species	Larva	NR	Not reported	Wild	Renewal	Fresh water	2	Active ingredient	0.0098	AI mg/L	Development	Teratogenic measurements	NOEC	Not reported	<	0.05	ECOTOX	NR	Emergence	Concurrent control	Chronic	600	0 ug/L / 9.8 ug/L	TEN REPLICATES, AERATED	Marziali,L., F. Rosignoli, S. Valsecchi, S. Polesello, and F. Stefani	178850	Effects of Perfluoralkyl Substances on a Multigenerational Scale: A Case Study with Chironomus riparius (Diptera, Chironomidae)	Environ. Toxicol. Chem.38(5): 988-999	2019
PFOA	7	335671	2,2,3,3,4,4,5,5,6,6,7,7,8,8,8-Pentadecafluorooctanoic acid	Measured	Organization for Economic Cooperation and Development	Chironomus riparius	Midge	Insects/Spiders; Standard Test Species	Egg, larva and pupa (Larva) F2 generation	NR	Not reported	Wild	Renewal	Fresh water	2	Active ingredient	0.0098	AI mg/L	Reproduction	Number of egg ropes per femal (Fecundity)	NOEC	Not reported	<	0.05	ECOTOX	NR	Lifetime;no associated numeric value	Concurrent control	Generational (Chronic)	600	0 ug/L / 9.8 ug/L	TEN REPLICATES, AERATED	Marziali,L., F. Rosignoli, S. Valsecchi, S. Polesello, and F. Stefani	178850	Effects of Perfluoralkyl Substances on a Multigenerational Scale: A Case Study with Chironomus riparius (Diptera, Chironomidae)	Environ. Toxicol. Chem.38(5): 988-999	2019
PFOA	7	335671	2,2,3,3,4,4,5,5,6,6,7,7,8,8,8-Pentadecafluorooctanoic acid	Measured	Organization for Economic Cooperation and Development	Chironomus riparius	Midge	Insects/Spiders; Standard Test Species	Egg, larva and pupa (Larva) F3 generation	NR	Not reported	Wild	Renewal	Fresh water	2	Active ingredient	0.0098	AI mg/L	Reproduction	Number of egg ropes per femal (Fecundity)	NOEC	Not reported	<	0.05	ECOTOX	NR	Lifetime;no associated numeric value	Concurrent control	Generational (Chronic)	600	0 ug/L / 9.8 ug/L	TEN REPLICATES, AERATED	Marziali,L., F. Rosignoli, S. Valsecchi, S. Polesello, and F. Stefani	178850	Effects of Perfluoralkyl Substances on a Multigenerational Scale: A Case Study with Chironomus riparius (Diptera, Chironomidae)	Environ. Toxicol. Chem.38(5): 988-999	2019
PFOA	7	335671	2,2,3,3,4,4,5,5,6,6,7,7,8,8,8-Pentadecafluorooctanoic acid	Measured	Organization for Economic Cooperation and Development	Chironomus riparius	Midge	Insects/Spiders; Standard Test Species	Egg, larva and pupa (Larva) F6 generation	NR	Not reported	Wild	Renewal	Fresh water	2	Active ingredient	0.0098	AI mg/L	Reproduction	Unhatched egg per ropes (Hatch)	NOEC	Not reported	<	0.05	ECOTOX	NR	Lifetime;no associated numeric value	Concurrent control	Generational (Chronic)	600	0 ug/L / 9.8 ug/L	TEN REPLICATES, AERATED	Marziali,L., F. Rosignoli, S. Valsecchi, S. Polesello, and F. Stefani	178850	Effects of Perfluoralkyl Substances on a Multigenerational Scale: A Case Study with Chironomus riparius (Diptera, Chironomidae)	Environ. Toxicol. Chem.38(5): 988-999	2019
PFOA	7	335671	2,2,3,3,4,4,5,5,6,6,7,7,8,8,8-Pentadecafluorooctanoic acid	Measured	Organization for Economic Cooperation and Development	Chironomus riparius	Midge	Insects/Spiders; Standard Test Species	Egg, larva and pupa (Larva) F8 generation	NR	Not reported	Wild	Renewal	Fresh water	2	Active ingredient	0.0098	AI mg/L	Development	Emergence ratio (Emergence)	LOEC (NOEC)	Not reported	<	0.05	ECOTOX	NR	Emergence	Concurrent control	Generational (Chronic)	600	0 ug/L / 9.8 ug/L	TEN REPLICATES, AERATED	Marziali,L., F. Rosignoli, S. Valsecchi, S. Polesello, and F. Stefani	178850	Effects of Perfluoralkyl Substances on a Multigenerational Scale: A Case Study with Chironomus riparius (Diptera, Chironomidae)	Environ. Toxicol. Chem.38(5): 988-999	2019
PFOA	7	335671	2,2,3,3,4,4,5,5,6,6,7,7,8,8,8-Pentadecafluorooctanoic acid	Measured	Organization for Economic Cooperation and Development	Chironomus riparius	Midge	Insects/Spiders; Standard Test Species	Egg, larva and pupa (Larva) F2 generation	NR	Not reported	Wild	Renewal	Fresh water	2	Active ingredient	0.0098	AI mg/L	Development	Mean time of emergence female (Time to first emergence)	NOEC	Not reported	<	0.05	ECOTOX	NR	Emergence	Concurrent control	Generational (Chronic)	600	0 ug/L / 9.8 ug/L	TEN REPLICATES, AERATED	Marziali,L., F. Rosignoli, S. Valsecchi, S. Polesello, and F. Stefani	178850	Effects of Perfluoralkyl Substances on a Multigenerational Scale: A Case Study with Chironomus riparius (Diptera, Chironomidae)	Environ. Toxicol. Chem.38(5): 988-999	2019
PFOA	7	335671	2,2,3,3,4,4,5,5,6,6,7,7,8,8,8-Pentadecafluorooctanoic acid	Measured	Organization for Economic Cooperation and Development	Chironomus riparius	Midge	Insects/Spiders; Standard Test Species	Egg, larva and pupa (Larva) F4 generation	NR	Not reported	Wild	Renewal	Fresh water	2	Active ingredient	0.0098	AI mg/L	Reproduction	Number of egg ropes per femal (Fecundity)	NOEC	Not reported	<	0.05	ECOTOX	NR	Lifetime;no associated numeric value	Concurrent control	Generational (Chronic)	600	0 ug/L / 9.8 ug/L	TEN REPLICATES, AERATED	Marziali,L., F. Rosignoli, S. Valsecchi, S. Polesello, and F. Stefani	178850	Effects of Perfluoralkyl Substances on a Multigenerational Scale: A Case Study with Chironomus riparius (Diptera, Chironomidae)	Environ. Toxicol. Chem.38(5): 988-999	2019
PFOA	7	335671	2,2,3,3,4,4,5,5,6,6,7,7,8,8,8-Pentadecafluorooctanoic acid	Measured	Organization for Economic Cooperation and Development	Chironomus riparius	Midge	Insects/Spiders; Standard Test Species	Egg, larva and pupa (Larva) F3 generation	NR	Not reported	Wild	Renewal	Fresh water	2	Active ingredient	0.0098	AI mg/L	Population	Sex ratio	NOEC	Not reported	<	0.05	ECOTOX	NR	Emergence	Concurrent control	Generational (Chronic)	600	0 ug/L / 9.8 ug/L	TEN REPLICATES, AERATED	Marziali,L., F. Rosignoli, S. Valsecchi, S. Polesello, and F. Stefani	178850	Effects of Perfluoralkyl Substances on a Multigenerational Scale: A Case Study with Chironomus riparius (Diptera, Chironomidae)	Environ. Toxicol. Chem.38(5): 988-999	2019
PFOA	7	335671	2,2,3,3,4,4,5,5,6,6,7,7,8,8,8-Pentadecafluorooctanoic acid	Measured	Organization for Economic Cooperation and Development	Chironomus riparius	Midge	Insects/Spiders; Standard Test Species	Egg, larva and pupa (Larva) F7 generation	NR	Not reported	Wild	Renewal	Fresh water	2	Active ingredient	0.0098	AI mg/L	Reproduction	Unhatched egg per ropes (Hatch)	NOEC	Not reported	<	0.05	ECOTOX	NR	Lifetime;no associated numeric value	Concurrent control	Generational (Chronic)	600	0 ug/L / 9.8 ug/L	TEN REPLICATES, AERATED	Marziali,L., F. Rosignoli, S. Valsecchi, S. Polesello, and F. Stefani	178850	Effects of Perfluoralkyl Substances on a Multigenerational Scale: A Case Study with Chironomus riparius (Diptera, Chironomidae)	Environ. Toxicol. Chem.38(5): 988-999	2019
PFOA	7	335671	2,2,3,3,4,4,5,5,6,6,7,7,8,8,8-Pentadecafluorooctanoic acid	Measured	Organization for Economic Cooperation and Development	Chironomus riparius	Midge	Insects/Spiders; Standard Test Species	Egg, larva and pupa (Larva) F5 generation	NR	Not reported	Wild	Renewal	Fresh water	2	Active ingredient	0.0098	AI mg/L	Population	Sex ratio	NOEC	Not reported	<	0.05	ECOTOX	NR	Emergence	Concurrent control	Generational (Chronic)	600	0 ug/L / 9.8 ug/L	TEN REPLICATES, AERATED	Marziali,L., F. Rosignoli, S. Valsecchi, S. Polesello, and F. Stefani	178850	Effects of Perfluoralkyl Substances on a Multigenerational Scale: A Case Study with Chironomus riparius (Diptera, Chironomidae)	Environ. Toxicol. Chem.38(5): 988-999	2019
PFOA	7	335671	2,2,3,3,4,4,5,5,6,6,7,7,8,8,8-Pentadecafluorooctanoic acid	Measured	Organization for Economic Cooperation and Development	Chironomus riparius	Midge	Insects/Spiders; Standard Test Species	Egg, larva and pupa (Larva) F6 generation	NR	Not reported	Wild	Renewal	Fresh water	2	Active ingredient	0.0098	AI mg/L	Population	Sex ratio	NOEC	Not reported	<	0.05	ECOTOX	NR	Emergence	Concurrent control	Generational (Chronic)	600	0 ug/L / 9.8 ug/L	TEN REPLICATES, AERATED	Marziali,L., F. Rosignoli, S. Valsecchi, S. Polesello, and F. Stefani	178850	Effects of Perfluoralkyl Substances on a Multigenerational Scale: A Case Study with Chironomus riparius (Diptera, Chironomidae)	Environ. Toxicol. Chem.38(5): 988-999	2019
PFOA	7	335671	2,2,3,3,4,4,5,5,6,6,7,7,8,8,8-Pentadecafluorooctanoic acid	Measured	Organization for Economic Cooperation and Development	Chironomus riparius	Midge	Insects/Spiders; Standard Test Species	Egg, larva and pupa (Larva) F5 generation	NR	Not reported	Wild	Renewal	Fresh water	2	Active ingredient	0.0098	AI mg/L	Reproduction	Number of egg ropes per femal (Fecundity)	NOEC	Not reported	<	0.05	ECOTOX	NR	Lifetime;no associated numeric value	Concurrent control	Generational (Chronic)	600	0 ug/L / 9.8 ug/L	TEN REPLICATES, AERATED	Marziali,L., F. Rosignoli, S. Valsecchi, S. Polesello, and F. Stefani	178850	Effects of Perfluoralkyl Substances on a Multigenerational Scale: A Case Study with Chironomus riparius (Diptera, Chironomidae)	Environ. Toxicol. Chem.38(5): 988-999	2019
PFOA	7	335671	2,2,3,3,4,4,5,5,6,6,7,7,8,8,8-Pentadecafluorooctanoic acid	Measured	Organization for Economic Cooperation and Development	Chironomus riparius	Midge	Insects/Spiders; Standard Test Species	Egg, larva and pupa (Larva) F6 generation	NR	Not reported	Wild	Renewal	Fresh water	2	Active ingredient	0.0098	AI mg/L	Reproduction	Number of egg ropes per femal (Fecundity)	NOEC	Not reported	<	0.05	ECOTOX	NR	Lifetime;no associated numeric value	Concurrent control	Generational (Chronic)	600	0 ug/L / 9.8 ug/L	TEN REPLICATES, AERATED	Marziali,L., F. Rosignoli, S. Valsecchi, S. Polesello, and F. Stefani	178850	Effects of Perfluoralkyl Substances on a Multigenerational Scale: A Case Study with Chironomus riparius (Diptera, Chironomidae)	Environ. Toxicol. Chem.38(5): 988-999	2019
PFOA	7	335671	2,2,3,3,4,4,5,5,6,6,7,7,8,8,8-Pentadecafluorooctanoic acid	Measured	Organization for Economic Cooperation and Development	Chironomus riparius	Midge	Insects/Spiders; Standard Test Species	Egg, larva and pupa (Larva) F7 generation	NR	Not reported	Wild	Renewal	Fresh water	2	Active ingredient	0.0098	AI mg/L	Reproduction	Number of egg ropes per femal (Fecundity)	NOEC	Not reported	<	0.05	ECOTOX	NR	Lifetime;no associated numeric value	Concurrent control	Generational (Chronic)	600	0 ug/L / 9.8 ug/L	TEN REPLICATES, AERATED	Marziali,L., F. Rosignoli, S. Valsecchi, S. Polesello, and F. Stefani	178850	Effects of Perfluoralkyl Substances on a Multigenerational Scale: A Case Study with Chironomus riparius (Diptera, Chironomidae)	Environ. Toxicol. Chem.38(5): 988-999	2019
PFOA	7	335671	2,2,3,3,4,4,5,5,6,6,7,7,8,8,8-Pentadecafluorooctanoic acid	Measured	Organization for Economic Cooperation and Development	Chironomus riparius	Midge	Insects/Spiders; Standard Test Species	Egg, larva and pupa (Larva) F7 generation	NR	Not reported	Wild	Renewal	Fresh water	2	Active ingredient	0.0098	AI mg/L	Population	Population growth rate	NOEC	Not reported	<	0.05	ECOTOX	NR	Lifetime;no associated numeric value	Concurrent control	Generational (Chronic)	600	0 ug/L / 9.8 ug/L	TEN REPLICATES, AERATED	Marziali,L., F. Rosignoli, S. Valsecchi, S. Polesello, and F. Stefani	178850	Effects of Perfluoralkyl Substances on a Multigenerational Scale: A Case Study with Chironomus riparius (Diptera, Chironomidae)	Environ. Toxicol. Chem.38(5): 988-999	2019
PFOA	7	335671	2,2,3,3,4,4,5,5,6,6,7,7,8,8,8-Pentadecafluorooctanoic acid	Measured	Organization for Economic Cooperation and Development	Chironomus riparius	Midge	Insects/Spiders; Standard Test Species	Egg, larva and pupa (Larva) F8 generation	NR	Not reported	Wild	Renewal	Fresh water	2	Active ingredient	0.0098	AI mg/L	Population	Population growth rate	NOEC	Not reported	<	0.05	ECOTOX	NR	Lifetime;no associated numeric value	Concurrent control	Generational (Chronic)	600	0 ug/L / 9.8 ug/L	TEN REPLICATES, AERATED	Marziali,L., F. Rosignoli, S. Valsecchi, S. Polesello, and F. Stefani	178850	Effects of Perfluoralkyl Substances on a Multigenerational Scale: A Case Study with Chironomus riparius (Diptera, Chironomidae)	Environ. Toxicol. Chem.38(5): 988-999	2019
PFOA	7	335671	2,2,3,3,4,4,5,5,6,6,7,7,8,8,8-Pentadecafluorooctanoic acid	Measured	Organization for Economic Cooperation and Development	Chironomus riparius	Midge	Insects/Spiders; Standard Test Species	Egg, larva and pupa (Larva) F8 generation	NR	Not reported	Wild	Renewal	Fresh water	2	Active ingredient	0.0098	AI mg/L	Reproduction	Number of egg ropes per femal (Fecundity)	NOEC	Not reported	<	0.05	ECOTOX	NR	Lifetime;no associated numeric value	Concurrent control	Generational (Chronic)	600	0 ug/L / 9.8 ug/L	TEN REPLICATES, AERATED	Marziali,L., F. Rosignoli, S. Valsecchi, S. Polesello, and F. Stefani	178850	Effects of Perfluoralkyl Substances on a Multigenerational Scale: A Case Study with Chironomus riparius (Diptera, Chironomidae)	Environ. Toxicol. Chem.38(5): 988-999	2019
PFOA	7	335671	2,2,3,3,4,4,5,5,6,6,7,7,8,8,8-Pentadecafluorooctanoic acid	Measured	Organization for Economic Cooperation and Development	Chironomus riparius	Midge	Insects/Spiders; Standard Test Species	Egg, larva and pupa (Larva) F7 generation	NR	Not reported	Wild	Renewal	Fresh water	2	Active ingredient	0.0098	AI mg/L	Population	Sex ratio	NOEC	Not reported	<	0.05	ECOTOX	NR	Emergence	Concurrent control	Generational (Chronic)	600	0 ug/L / 9.8 ug/L	TEN REPLICATES, AERATED	Marziali,L., F. Rosignoli, S. Valsecchi, S. Polesello, and F. Stefani	178850	Effects of Perfluoralkyl Substances on a Multigenerational Scale: A Case Study with Chironomus riparius (Diptera, Chironomidae)	Environ. Toxicol. Chem.38(5): 988-999	2019
PFOA	7	335671	2,2,3,3,4,4,5,5,6,6,7,7,8,8,8-Pentadecafluorooctanoic acid	Measured	Organization for Economic Cooperation and Development	Chironomus riparius	Midge	Insects/Spiders; Standard Test Species	Egg, larva and pupa (Larva) F2 generation	NR	Not reported	Wild	Renewal	Fresh water	2	Active ingredient	0.0098	AI mg/L	Growth	Adult female dry weight (Weight)	NOEC	Whole organism	<	0.05	ECOTOX	NR	Lifetime;no associated numeric value	Concurrent control	Generational (Chronic)	600	0 ug/L / 9.8 ug/L	TEN REPLICATES, AERATED	Marziali,L., F. Rosignoli, S. Valsecchi, S. Polesello, and F. Stefani	178850	Effects of Perfluoralkyl Substances on a Multigenerational Scale: A Case Study with Chironomus riparius (Diptera, Chironomidae)	Environ. Toxicol. Chem.38(5): 988-999	2019
PFOA	7	335671	2,2,3,3,4,4,5,5,6,6,7,7,8,8,8-Pentadecafluorooctanoic acid	Measured	Organization for Economic Cooperation and Development	Chironomus riparius	Midge	Insects/Spiders; Standard Test Species	Egg, larva and pupa (Larva) F9 generation	NR	Not reported	Wild	Renewal	Fresh water	2	Active ingredient	0.0098	AI mg/L	Population	Population growth rate	NOEC	Not reported	<	0.05	ECOTOX	NR	Lifetime;no associated numeric value	Concurrent control	Generational (Chronic)	600	0 ug/L / 9.8 ug/L	TEN REPLICATES, AERATED	Marziali,L., F. Rosignoli, S. Valsecchi, S. Polesello, and F. Stefani	178850	Effects of Perfluoralkyl Substances on a Multigenerational Scale: A Case Study with Chironomus riparius (Diptera, Chironomidae)	Environ. Toxicol. Chem.38(5): 988-999	2019
PFOA	7	335671	2,2,3,3,4,4,5,5,6,6,7,7,8,8,8-Pentadecafluorooctanoic acid	Measured	Organization for Economic Cooperation and Development	Chironomus riparius	Midge	Insects/Spiders; Standard Test Species	Egg, larva and pupa (Larva) F1 generation	NR	Not reported	Wild	Renewal	Fresh water	2	Active ingredient	0.0098	AI mg/L	Morphology	Lenght of female pupal exuviae (Length)	NOEC	Exuviae	<	0.05	ECOTOX	NR	Emergence	Concurrent control	Generational (Chronic)	600	0 ug/L / 9.8 ug/L	TEN REPLICATES, AERATED	Marziali,L., F. Rosignoli, S. Valsecchi, S. Polesello, and F. Stefani	178850	Effects of Perfluoralkyl Substances on a Multigenerational Scale: A Case Study with Chironomus riparius (Diptera, Chironomidae)	Environ. Toxicol. Chem.38(5): 988-999	2019
PFOA	7	335671	2,2,3,3,4,4,5,5,6,6,7,7,8,8,8-Pentadecafluorooctanoic acid	Measured	Organization for Economic Cooperation and Development	Chironomus riparius	Midge	Insects/Spiders; Standard Test Species	Egg, larva and pupa (Larva) F8 generation	NR	Not reported	Wild	Renewal	Fresh water	2	Active ingredient	0.0098	AI mg/L	Reproduction	Unhatched egg per ropes (Hatch)	NOEC	Not reported	<	0.05	ECOTOX	NR	Lifetime;no associated numeric value	Concurrent control	Generational (Chronic)	600	0 ug/L / 9.8 ug/L	TEN REPLICATES, AERATED	Marziali,L., F. Rosignoli, S. Valsecchi, S. Polesello, and F. Stefani	178850	Effects of Perfluoralkyl Substances on a Multigenerational Scale: A Case Study with Chironomus riparius (Diptera, Chironomidae)	Environ. Toxicol. Chem.38(5): 988-999	2019
PFOA	7	335671	2,2,3,3,4,4,5,5,6,6,7,7,8,8,8-Pentadecafluorooctanoic acid	Measured	Organization for Economic Cooperation and Development	Chironomus riparius	Midge	Insects/Spiders; Standard Test Species	Egg, larva and pupa (Larva) F93 generation	NR	Not reported	Wild	Renewal	Fresh water	2	Active ingredient	0.0098	AI mg/L	Growth	Adult female dry weight (Weight)	NOEC	Whole organism	<	0.05	ECOTOX	NR	Lifetime;no associated numeric value	Concurrent control	Generational (Chronic)	600	0 ug/L / 9.8 ug/L	TEN REPLICATES, AERATED	Marziali,L., F. Rosignoli, S. Valsecchi, S. Polesello, and F. Stefani	178850	Effects of Perfluoralkyl Substances on a Multigenerational Scale: A Case Study with Chironomus riparius (Diptera, Chironomidae)	Environ. Toxicol. Chem.38(5): 988-999	2019
PFOA	7	335671	2,2,3,3,4,4,5,5,6,6,7,7,8,8,8-Pentadecafluorooctanoic acid	Measured	Organization for Economic Cooperation and Development	Chironomus riparius	Midge	Insects/Spiders; Standard Test Species	Egg, larva and pupa (Larva) F9 generation	NR	Not reported	Wild	Renewal	Fresh water	2	Active ingredient	0.0098	AI mg/L	Reproduction	Number of egg ropes per femal (Fecundity)	NOEC	Not reported	<	0.05	ECOTOX	NR	Lifetime;no associated numeric value	Concurrent control	Generational (Chronic)	600	0 ug/L / 9.8 ug/L	TEN REPLICATES, AERATED	Marziali,L., F. Rosignoli, S. Valsecchi, S. Polesello, and F. Stefani	178850	Effects of Perfluoralkyl Substances on a Multigenerational Scale: A Case Study with Chironomus riparius (Diptera, Chironomidae)	Environ. Toxicol. Chem.38(5): 988-999	2019
PFOA	7	335671	2,2,3,3,4,4,5,5,6,6,7,7,8,8,8-Pentadecafluorooctanoic acid	Measured	Organization for Economic Cooperation and Development	Chironomus riparius	Midge	Insects/Spiders; Standard Test Species	Egg, larva and pupa (Larva) F3 generation	NR	Not reported	Wild	Renewal	Fresh water	2	Active ingredient	0.0098	AI mg/L	Development	Mean time of emergence female (Time to first emergence)	NOEC	Not reported	<	0.05	ECOTOX	NR	Emergence	Concurrent control	Generational (Chronic)	600	0 ug/L / 9.8 ug/L	TEN REPLICATES, AERATED	Marziali,L., F. Rosignoli, S. Valsecchi, S. Polesello, and F. Stefani	178850	Effects of Perfluoralkyl Substances on a Multigenerational Scale: A Case Study with Chironomus riparius (Diptera, Chironomidae)	Environ. Toxicol. Chem.38(5): 988-999	2019
PFOA	7	335671	2,2,3,3,4,4,5,5,6,6,7,7,8,8,8-Pentadecafluorooctanoic acid	Measured	Organization for Economic Cooperation and Development	Chironomus riparius	Midge	Insects/Spiders; Standard Test Species	Egg, larva and pupa (Larva) F8 generation	NR	Not reported	Wild	Renewal	Fresh water	2	Active ingredient	0.0098	AI mg/L	Population	Sex ratio	NOEC	Not reported	<	0.05	ECOTOX	NR	Emergence	Concurrent control	Generational (Chronic)	600	0 ug/L / 9.8 ug/L	TEN REPLICATES, AERATED	Marziali,L., F. Rosignoli, S. Valsecchi, S. Polesello, and F. Stefani	178850	Effects of Perfluoralkyl Substances on a Multigenerational Scale: A Case Study with Chironomus riparius (Diptera, Chironomidae)	Environ. Toxicol. Chem.38(5): 988-999	2019
PFOA	7	335671	2,2,3,3,4,4,5,5,6,6,7,7,8,8,8-Pentadecafluorooctanoic acid	Measured	Organization for Economic Cooperation and Development	Chironomus riparius	Midge	Insects/Spiders; Standard Test Species	Egg, larva and pupa (Larva) F8 generation	NR	Not reported	Wild	Renewal	Fresh water	2	Active ingredient	0.0098	AI mg/L	Growth	Mature larvae wet weight (Weight)	NOEC	Whole organism	<	0.05	ECOTOX	NR	Egg to pupation	Concurrent control	Generational (Chronic)	600	0 ug/L / 9.8 ug/L	TEN REPLICATES, AERATED	Marziali,L., F. Rosignoli, S. Valsecchi, S. Polesello, and F. Stefani	178850	Effects of Perfluoralkyl Substances on a Multigenerational Scale: A Case Study with Chironomus riparius (Diptera, Chironomidae)	Environ. Toxicol. Chem.38(5): 988-999	2019
PFOA	7	335671	2,2,3,3,4,4,5,5,6,6,7,7,8,8,8-Pentadecafluorooctanoic acid	Measured	Organization for Economic Cooperation and Development	Chironomus riparius	Midge	Insects/Spiders; Standard Test Species	Egg, larva and pupa (Larva) F8 generation	NR	Not reported	Wild	Renewal	Fresh water	2	Active ingredient	0.0098	AI mg/L	Morphology	Lenght of female pupal exuviae (Length)	NOEC	Exuviae	<	0.05	ECOTOX	NR	Emergence	Concurrent control	Generational (Chronic)	600	0 ug/L / 9.8 ug/L	TEN REPLICATES, AERATED	Marziali,L., F. Rosignoli, S. Valsecchi, S. Polesello, and F. Stefani	178850	Effects of Perfluoralkyl Substances on a Multigenerational Scale: A Case Study with Chironomus riparius (Diptera, Chironomidae)	Environ. Toxicol. Chem.38(5): 988-999	2019
PFOA	7	335671	2,2,3,3,4,4,5,5,6,6,7,7,8,8,8-Pentadecafluorooctanoic acid	Measured	Organization for Economic Cooperation and Development	Chironomus riparius	Midge	Insects/Spiders; Standard Test Species	Egg, larva and pupa (Larva) F9 generation	NR	Not reported	Wild	Renewal	Fresh water	2	Active ingredient	0.0098	AI mg/L	Reproduction	Unhatched egg per ropes (Hatch)	NOEC	Not reported	<	0.05	ECOTOX	NR	Lifetime;no associated numeric value	Concurrent control	Generational (Chronic)	600	0 ug/L / 9.8 ug/L	TEN REPLICATES, AERATED	Marziali,L., F. Rosignoli, S. Valsecchi, S. Polesello, and F. Stefani	178850	Effects of Perfluoralkyl Substances on a Multigenerational Scale: A Case Study with Chironomus riparius (Diptera, Chironomidae)	Environ. Toxicol. Chem.38(5): 988-999	2019
PFOA	7	335671	2,2,3,3,4,4,5,5,6,6,7,7,8,8,8-Pentadecafluorooctanoic acid	Measured	Organization for Economic Cooperation and Development	Chironomus riparius	Midge	Insects/Spiders; Standard Test Species	Egg, larva and pupa (Larva) F4 generation	NR	Not reported	Wild	Renewal	Fresh water	2	Active ingredient	0.0098	AI mg/L	Development	Mean time of emergence female (Time to first emergence)	NOEC	Not reported	<	0.05	ECOTOX	NR	Emergence	Concurrent control	Generational (Chronic)	600	0 ug/L / 9.8 ug/L	TEN REPLICATES, AERATED	Marziali,L., F. Rosignoli, S. Valsecchi, S. Polesello, and F. Stefani	178850	Effects of Perfluoralkyl Substances on a Multigenerational Scale: A Case Study with Chironomus riparius (Diptera, Chironomidae)	Environ. Toxicol. Chem.38(5): 988-999	2019
PFOA	7	335671	2,2,3,3,4,4,5,5,6,6,7,7,8,8,8-Pentadecafluorooctanoic acid	Measured	Organization for Economic Cooperation and Development	Chironomus riparius	Midge	Insects/Spiders; Standard Test Species	Egg, larva and pupa (Larva) F6 generation	NR	Not reported	Wild	Renewal	Fresh water	2	Active ingredient	0.0098	AI mg/L	Development	Mean time of emergence female (Time to first emergence)	NOEC	Not reported	<	0.05	ECOTOX	NR	Emergence	Concurrent control	Generational (Chronic)	600	0 ug/L / 9.8 ug/L	TEN REPLICATES, AERATED	Marziali,L., F. Rosignoli, S. Valsecchi, S. Polesello, and F. Stefani	178850	Effects of Perfluoralkyl Substances on a Multigenerational Scale: A Case Study with Chironomus riparius (Diptera, Chironomidae)	Environ. Toxicol. Chem.38(5): 988-999	2019
PFOA	7	335671	2,2,3,3,4,4,5,5,6,6,7,7,8,8,8-Pentadecafluorooctanoic acid	Measured	Organization for Economic Cooperation and Development	Chironomus riparius	Midge	Insects/Spiders; Standard Test Species	Egg, larva and pupa (Larva) F9 generation	NR	Not reported	Wild	Renewal	Fresh water	2	Active ingredient	0.0098	AI mg/L	Growth	Mature larvae wet weight (Weight)	NOEC	Whole organism	<	0.05	ECOTOX	NR	Egg to pupation	Concurrent control	Generational (Chronic)	600	0 ug/L / 9.8 ug/L	TEN REPLICATES, AERATED	Marziali,L., F. Rosignoli, S. Valsecchi, S. Polesello, and F. Stefani	178850	Effects of Perfluoralkyl Substances on a Multigenerational Scale: A Case Study with Chironomus riparius (Diptera, Chironomidae)	Environ. Toxicol. Chem.38(5): 988-999	2019
PFOA	7	335671	2,2,3,3,4,4,5,5,6,6,7,7,8,8,8-Pentadecafluorooctanoic acid	Measured	Organization for Economic Cooperation and Development	Chironomus riparius	Midge	Insects/Spiders; Standard Test Species	Egg, larva and pupa (Larva) F9 generation	NR	Not reported	Wild	Renewal	Fresh water	2	Active ingredient	0.0098	AI mg/L	Population	Sex ratio	NOEC	Not reported	<	0.05	ECOTOX	NR	Emergence	Concurrent control	Generational (Chronic)	600	0 ug/L / 9.8 ug/L	TEN REPLICATES, AERATED	Marziali,L., F. Rosignoli, S. Valsecchi, S. Polesello, and F. Stefani	178850	Effects of Perfluoralkyl Substances on a Multigenerational Scale: A Case Study with Chironomus riparius (Diptera, Chironomidae)	Environ. Toxicol. Chem.38(5): 988-999	2019
PFOA	7	335671	2,2,3,3,4,4,5,5,6,6,7,7,8,8,8-Pentadecafluorooctanoic acid	Measured	Organization for Economic Cooperation and Development	Chironomus riparius	Midge	Insects/Spiders; Standard Test Species	Egg, larva and pupa (Larva) F7 generation	NR	Not reported	Wild	Renewal	Fresh water	2	Active ingredient	0.0098	AI mg/L	Growth	Adult female dry weight (Weight)	NOEC	Whole organism	<	0.05	ECOTOX	NR	Lifetime;no associated numeric value	Concurrent control	Generational (Chronic)	600	0 ug/L / 9.8 ug/L	TEN REPLICATES, AERATED	Marziali,L., F. Rosignoli, S. Valsecchi, S. Polesello, and F. Stefani	178850	Effects of Perfluoralkyl Substances on a Multigenerational Scale: A Case Study with Chironomus riparius (Diptera, Chironomidae)	Environ. Toxicol. Chem.38(5): 988-999	2019
PFOA	7	335671	2,2,3,3,4,4,5,5,6,6,7,7,8,8,8-Pentadecafluorooctanoic acid	Measured	Organization for Economic Cooperation and Development	Chironomus riparius	Midge	Insects/Spiders; Standard Test Species	Egg, larva and pupa (Larva) F7 generation	NR	Not reported	Wild	Renewal	Fresh water	2	Active ingredient	0.0098	AI mg/L	Development	Mean time of emergence female (Time to first emergence)	NOEC	Not reported	<	0.05	ECOTOX	NR	Emergence	Concurrent control	Generational (Chronic)	600	0 ug/L / 9.8 ug/L	TEN REPLICATES, AERATED	Marziali,L., F. Rosignoli, S. Valsecchi, S. Polesello, and F. Stefani	178850	Effects of Perfluoralkyl Substances on a Multigenerational Scale: A Case Study with Chironomus riparius (Diptera, Chironomidae)	Environ. Toxicol. Chem.38(5): 988-999	2019
PFOA	7	335671	2,2,3,3,4,4,5,5,6,6,7,7,8,8,8-Pentadecafluorooctanoic acid	Measured	Organization for Economic Cooperation and Development	Chironomus riparius	Midge	Insects/Spiders; Standard Test Species	Egg, larva and pupa (Larva) F8 generation	NR	Not reported	Wild	Renewal	Fresh water	2	Active ingredient	0.0098	AI mg/L	Growth	Adult female dry weight (Weight)	NOEC	Whole organism	<	0.05	ECOTOX	NR	Lifetime;no associated numeric value	Concurrent control	Generational (Chronic)	600	0 ug/L / 9.8 ug/L	TEN REPLICATES, AERATED	Marziali,L., F. Rosignoli, S. Valsecchi, S. Polesello, and F. Stefani	178850	Effects of Perfluoralkyl Substances on a Multigenerational Scale: A Case Study with Chironomus riparius (Diptera, Chironomidae)	Environ. Toxicol. Chem.38(5): 988-999	2019
PFOA	7	335671	2,2,3,3,4,4,5,5,6,6,7,7,8,8,8-Pentadecafluorooctanoic acid	Unmeasured	USEPA and ASTM methods	Chironomus tentans	Midge	Insects/Spiders; Standard Test Species	Larva	NR	Not reported	Laboratory	Renewal	Fresh water	NR	Active ingredient	<=100	AI mg/L	Growth	Growth, general	NOEC (NR)	Not reported		NR	Not reported	10	Day(s)	Concurrent control	Acute			SEDIMENT	MacDonald,M.M., A.L. Warne, N.L. Stock, S.A. Mabury, K.R. Solomon, and P.K. Sibley	87173	Toxicity of Perfluorooctane Sulfonic Acid and Perfluorooctanoic Acid to Chironomus tentans	Environ. Toxicol. Chem.23(9): 2116-2123	2004
PFOA	7	335671	2,2,3,3,4,4,5,5,6,6,7,7,8,8,8-Pentadecafluorooctanoic acid	Measured	Organization for Economic Cooperation and Development	Chironomus riparius	Midge	Insects/Spiders; Standard Test Species	Egg, larva and pupa (Larva)	NR	Not reported	Wild	Static	Fresh water	2	Active ingredient	0.0089	AI mg/L	Genetics	Mutation	LOEC (NR)	Not reported		NR	Not reported	10	Generations	Concurrent control	Generational (Not reported)	600	0 ug/L / 8.9 ug/L	2 REPLICATES FOR DEV, 10 REPLICATES FOR REP	Stefani,F., M. Rusconi, S. Valsecchi, and L. Marziali	175220	Evolutionary Ecotoxicology of Perfluoralkyl Substances (PFASs) Inferred from Multigenerational Exposure: A Case Study with Chironomus riparius (Diptera, Chironomidae)	Aquat. Toxicol.156:41-51	2014
PFOA	7	335671	2,2,3,3,4,4,5,5,6,6,7,7,8,8,8-Pentadecafluorooctanoic acid	Unmeasured	USEPA and ASTM methods	Chironomus tentans	Midge	Insects/Spiders; Standard Test Species	Larva	NR	Not reported	Laboratory	Renewal	Fresh water	NR	Active ingredient	<=100	AI mg/L	Mortality	Survival	NOEC (NR)	Not reported		NR	Not reported	10	Day(s)	Concurrent control	Acute			SEDIMENT	MacDonald,M.M., A.L. Warne, N.L. Stock, S.A. Mabury, K.R. Solomon, and P.K. Sibley	87173	Toxicity of Perfluorooctane Sulfonic Acid and Perfluorooctanoic Acid to Chironomus tentans	Environ. Toxicol. Chem.23(9): 2116-2123	2004
PFOA	7	335671	2,2,3,3,4,4,5,5,6,6,7,7,8,8,8-Pentadecafluorooctanoic acid	Unmeasured	American Society for Testing and Materials	Invertebrates	Invertebrates	Invertebrates	Not reported	NR	Not reported	Laboratory	Static	Fresh water	5	Active ingredient	24 (24016.1064)	AI mg/L	Population	Abundance	LOEC	Not reported	<	0.05	Author	35	Day(s)	Concurrent control	Not reported	NR	0 M / 0.001 M / 0.002 M / 0.058 M / 0.180 M	THREE REPLICATES	Boudreau,T.M.	175259	Toxicity of Perfluorinated Organic Acids to Selected Freshwater Organisms Under Laboratory and Field Conditions	M.S. Thesis, University of Guelph, Ontario, Canada:145 p.	2002
PFOA	7	335671	2,2,3,3,4,4,5,5,6,6,7,7,8,8,8-Pentadecafluorooctanoic acid	Unmeasured	American Society for Testing and Materials	Invertebrates	Invertebrates	Invertebrates	Not reported	NR	Not reported	Laboratory	Static	Fresh water	5	Active ingredient	24 (24016.1064)	AI mg/L	Population	Abundance	LOEC	Not reported	<	0.05	Author	28	Day(s)	Concurrent control	Not reported	NR	0 M / 0.001 M / 0.002 M / 0.058 M / 0.180 M	THREE REPLICATES	Boudreau,T.M.	175259	Toxicity of Perfluorinated Organic Acids to Selected Freshwater Organisms Under Laboratory and Field Conditions	M.S. Thesis, University of Guelph, Ontario, Canada:145 p.	2002
PFOA	7	335671	2,2,3,3,4,4,5,5,6,6,7,7,8,8,8-Pentadecafluorooctanoic acid	Unmeasured	American Society for Testing and Materials	Invertebrates	Invertebrates	Invertebrates	Not reported	NR	Not reported	Laboratory	Static	Fresh water	5	Active ingredient	24 (24016.1064)	AI mg/L	Population	Abundance	LOEC	Not reported	<	0.05	Author	21	Day(s)	Concurrent control	Not reported	NR	0 M / 0.001 M / 0.002 M / 0.058 M / 0.180 M	THREE REPLICATES	Boudreau,T.M.	175259	Toxicity of Perfluorinated Organic Acids to Selected Freshwater Organisms Under Laboratory and Field Conditions	M.S. Thesis, University of Guelph, Ontario, Canada:145 p.	2002
PFOA	7	335671	2,2,3,3,4,4,5,5,6,6,7,7,8,8,8-Pentadecafluorooctanoic acid	Unmeasured	American Society for Testing and Materials	Invertebrates	Invertebrates	Invertebrates	Not reported	NR	Not reported	Laboratory	Static	Fresh water	5	Active ingredient	74 (74532.744)	AI mg/L	Population	Abundance	LOEC	Not reported	<	0.05	Author	4	Day(s)	Concurrent control	Not reported	NR	0 M / 0.001 M / 0.002 M / 0.058 M / 0.180 M	THREE REPLICATES	Boudreau,T.M.	175259	Toxicity of Perfluorinated Organic Acids to Selected Freshwater Organisms Under Laboratory and Field Conditions	M.S. Thesis, University of Guelph, Ontario, Canada:145 p.	2002
PFOA	7	335671	2,2,3,3,4,4,5,5,6,6,7,7,8,8,8-Pentadecafluorooctanoic acid	Unmeasured	American Society for Testing and Materials	Invertebrates	Invertebrates	Invertebrates	Not reported	NR	Not reported	Laboratory	Static	Fresh water	5	Active ingredient	74 (74532.744)	AI mg/L	Population	Abundance	LOEC	Not reported	<	0.05	Author	7	Day(s)	Concurrent control	Not reported	NR	0 M / 0.001 M / 0.002 M / 0.058 M / 0.180 M	THREE REPLICATES	Boudreau,T.M.	175259	Toxicity of Perfluorinated Organic Acids to Selected Freshwater Organisms Under Laboratory and Field Conditions	M.S. Thesis, University of Guelph, Ontario, Canada:145 p.	2002
PFOA	7	335671	2,2,3,3,4,4,5,5,6,6,7,7,8,8,8-Pentadecafluorooctanoic acid	Unmeasured	American Society for Testing and Materials	Invertebrates	Invertebrates	Invertebrates	Not reported	NR	Not reported	Laboratory	Static	Fresh water	5	Active ingredient	24 (24016.1064)	AI mg/L	Population	Abundance	LOEC	Not reported	<	0.05	Author	14	Day(s)	Concurrent control	Not reported	NR	0 M / 0.001 M / 0.002 M / 0.058 M / 0.180 M	THREE REPLICATES	Boudreau,T.M.	175259	Toxicity of Perfluorinated Organic Acids to Selected Freshwater Organisms Under Laboratory and Field Conditions	M.S. Thesis, University of Guelph, Ontario, Canada:145 p.	2002
PFOA	7	335671	2,2,3,3,4,4,5,5,6,6,7,7,8,8,8-Pentadecafluorooctanoic acid	Unmeasured	American Society for Testing and Materials	Invertebrates	Invertebrates	Invertebrates	Not reported	NR	Not reported	Laboratory	Static	Fresh water	5	Active ingredient	24 (24016.1064)	AI mg/L	Population	Abundance	NOEC	Not reported	<	0.05	Author	7	Day(s)	Concurrent control	Not reported	NR	0 M / 0.001 M / 0.002 M / 0.058 M / 0.180 M	THREE REPLICATES	Boudreau,T.M.	175259	Toxicity of Perfluorinated Organic Acids to Selected Freshwater Organisms Under Laboratory and Field Conditions	M.S. Thesis, University of Guelph, Ontario, Canada:145 p.	2002
PFOA	7	335671	2,2,3,3,4,4,5,5,6,6,7,7,8,8,8-Pentadecafluorooctanoic acid	Unmeasured	American Society for Testing and Materials	Invertebrates	Invertebrates	Invertebrates	Not reported	NR	Not reported	Laboratory	Static	Fresh water	5	Active ingredient	74 (74532.744)	AI mg/L	Population	Abundance	NOEC	Not reported	<	0.05	Author	2	Day(s)	Concurrent control	Not reported	NR	0 M / 0.001 M / 0.002 M / 0.058 M / 0.180 M	THREE REPLICATES	Boudreau,T.M.	175259	Toxicity of Perfluorinated Organic Acids to Selected Freshwater Organisms Under Laboratory and Field Conditions	M.S. Thesis, University of Guelph, Ontario, Canada:145 p.	2002
PFOA	7	335671	2,2,3,3,4,4,5,5,6,6,7,7,8,8,8-Pentadecafluorooctanoic acid	Unmeasured	American Society for Testing and Materials	Invertebrates	Invertebrates	Invertebrates	Not reported	NR	Not reported	Laboratory	Static	Fresh water	5	Active ingredient	0.83 (828.1416)	AI mg/L	Population	Abundance	NOEC	Not reported	<	0.05	Author	28	Day(s)	Concurrent control	Not reported	NR	0 M / 0.001 M / 0.002 M / 0.058 M / 0.180 M	THREE REPLICATES	Boudreau,T.M.	175259	Toxicity of Perfluorinated Organic Acids to Selected Freshwater Organisms Under Laboratory and Field Conditions	M.S. Thesis, University of Guelph, Ontario, Canada:145 p.	2002
PFOA	7	335671	2,2,3,3,4,4,5,5,6,6,7,7,8,8,8-Pentadecafluorooctanoic acid	Unmeasured	American Society for Testing and Materials	Invertebrates	Invertebrates	Invertebrates	Not reported	NR	Not reported	Laboratory	Static	Fresh water	5	Active ingredient	0.83 (828.1416)	AI mg/L	Population	Abundance	NOEC	Not reported	<	0.05	Author	35	Day(s)	Concurrent control	Not reported	NR	0 M / 0.001 M / 0.002 M / 0.058 M / 0.180 M	THREE REPLICATES	Boudreau,T.M.	175259	Toxicity of Perfluorinated Organic Acids to Selected Freshwater Organisms Under Laboratory and Field Conditions	M.S. Thesis, University of Guelph, Ontario, Canada:145 p.	2002
PFOA	7	335671	2,2,3,3,4,4,5,5,6,6,7,7,8,8,8-Pentadecafluorooctanoic acid	Unmeasured	American Society for Testing and Materials	Invertebrates	Invertebrates	Invertebrates	Not reported	NR	Not reported	Laboratory	Static	Fresh water	5	Active ingredient	74 (74532.744)	AI mg/L	Population	Abundance	NOEC	Not reported	<	0.05	Author	1	Day(s)	Concurrent control	Not reported	NR	0 M / 0.001 M / 0.002 M / 0.058 M / 0.180 M	THREE REPLICATES	Boudreau,T.M.	175259	Toxicity of Perfluorinated Organic Acids to Selected Freshwater Organisms Under Laboratory and Field Conditions	M.S. Thesis, University of Guelph, Ontario, Canada:145 p.	2002
PFOA	7	335671	2,2,3,3,4,4,5,5,6,6,7,7,8,8,8-Pentadecafluorooctanoic acid	Unmeasured	American Society for Testing and Materials	Invertebrates	Invertebrates	Invertebrates	Not reported	NR	Not reported	Laboratory	Static	Fresh water	5	Active ingredient	24 (24016.1064)	AI mg/L	Population	Abundance	NOEC	Not reported	<	0.05	Author	4	Day(s)	Concurrent control	Not reported	NR	0 M / 0.001 M / 0.002 M / 0.058 M / 0.180 M	THREE REPLICATES	Boudreau,T.M.	175259	Toxicity of Perfluorinated Organic Acids to Selected Freshwater Organisms Under Laboratory and Field Conditions	M.S. Thesis, University of Guelph, Ontario, Canada:145 p.	2002
PFOA	7	335671	2,2,3,3,4,4,5,5,6,6,7,7,8,8,8-Pentadecafluorooctanoic acid	Unmeasured	American Society for Testing and Materials	Invertebrates	Invertebrates	Invertebrates	Not reported	NR	Not reported	Laboratory	Static	Fresh water	5	Active ingredient	0.83 (828.1416)	AI mg/L	Population	Abundance	NOEC	Not reported	<	0.05	Author	21	Day(s)	Concurrent control	Not reported	NR	0 M / 0.001 M / 0.002 M / 0.058 M / 0.180 M	THREE REPLICATES	Boudreau,T.M.	175259	Toxicity of Perfluorinated Organic Acids to Selected Freshwater Organisms Under Laboratory and Field Conditions	M.S. Thesis, University of Guelph, Ontario, Canada:145 p.	2002
PFOA	7	335671	2,2,3,3,4,4,5,5,6,6,7,7,8,8,8-Pentadecafluorooctanoic acid	Unmeasured	American Society for Testing and Materials	Invertebrates	Invertebrates	Invertebrates	Not reported	NR	Not reported	Laboratory	Static	Fresh water	5	Active ingredient	0.83 (828.1416)	AI mg/L	Population	Abundance	NOEC	Not reported	<	0.05	Author	14	Day(s)	Concurrent control	Not reported	NR	0 M / 0.001 M / 0.002 M / 0.058 M / 0.180 M	THREE REPLICATES	Boudreau,T.M.	175259	Toxicity of Perfluorinated Organic Acids to Selected Freshwater Organisms Under Laboratory and Field Conditions	M.S. Thesis, University of Guelph, Ontario, Canada:145 p.	2002
PFOA	7	335671	2,2,3,3,4,4,5,5,6,6,7,7,8,8,8-Pentadecafluorooctanoic acid	Unmeasured	American Society for Testing and Materials	Filinia longiseta	Rotifer	Invertebrates	Not reported	NR	Not reported	Laboratory	Static	Fresh water	5	Active ingredient	NR	AI mg/L	Population	Biomass	NR	Not reported	<	0.05	Not reported	35	Day(s)	Concurrent control	Not reported	NR	0 mg/L / 0.27 mg/L / 0.66 mg/L / 24 mg/L / 74 mg/L	THREE REPLICATES	Boudreau,T.M.	175259	Toxicity of Perfluorinated Organic Acids to Selected Freshwater Organisms Under Laboratory and Field Conditions	M.S. Thesis, University of Guelph, Ontario, Canada:145 p.	2002
PFOA	7	335671	2,2,3,3,4,4,5,5,6,6,7,7,8,8,8-Pentadecafluorooctanoic acid	Unmeasured	American Society for Testing and Materials	Synchaeta sp.	Rotifer	Invertebrates	Not reported	NR	Not reported	Laboratory	Static	Fresh water	5	Active ingredient	NR	AI mg/L	Population	Biomass	NR	Not reported	<	0.05	Not reported	35	Day(s)	Concurrent control	Not reported	NR	0 mg/L / 0.27 mg/L / 0.66 mg/L / 24 mg/L / 74 mg/L	THREE REPLICATES	Boudreau,T.M.	175259	Toxicity of Perfluorinated Organic Acids to Selected Freshwater Organisms Under Laboratory and Field Conditions	M.S. Thesis, University of Guelph, Ontario, Canada:145 p.	2002
PFOA	7	335671	2,2,3,3,4,4,5,5,6,6,7,7,8,8,8-Pentadecafluorooctanoic acid	Unmeasured	American Society for Testing and Materials	Rotifera	Rotifer Phylum	Invertebrates	Not reported	NR	Not reported	Laboratory	Static	Fresh water	5	Active ingredient	NR	AI mg/L	Population	Diversity, Evenness	NR	Not reported	<	0.05	Not reported	NR	Day(s)	Concurrent control	Not reported	NR	0 mg/L / 0.27 mg/L / 0.66 mg/L / 24 mg/L / 74 mg/L	THREE REPLICATES	Boudreau,T.M.	175259	Toxicity of Perfluorinated Organic Acids to Selected Freshwater Organisms Under Laboratory and Field Conditions	M.S. Thesis, University of Guelph, Ontario, Canada:145 p.	2002
PFOA	7	335671	2,2,3,3,4,4,5,5,6,6,7,7,8,8,8-Pentadecafluorooctanoic acid	Unmeasured	American Society for Testing and Materials	Rotifera	Rotifer Phylum	Invertebrates	Not reported	NR	Not reported	Laboratory	Static	Fresh water	5	Active ingredient	NR	AI mg/L	Population	Abundance	NR	Not reported	<	0.05	Not reported	NR	Day(s)	Concurrent control	Not reported	NR	0 mg/L / 0.27 mg/L / 0.66 mg/L / 24 mg/L / 74 mg/L	THREE REPLICATES	Boudreau,T.M.	175259	Toxicity of Perfluorinated Organic Acids to Selected Freshwater Organisms Under Laboratory and Field Conditions	M.S. Thesis, University of Guelph, Ontario, Canada:145 p.	2002
PFOA	7	335671	2,2,3,3,4,4,5,5,6,6,7,7,8,8,8-Pentadecafluorooctanoic acid	Unmeasured	Not reported	Invertebrates	Invertebrates	Invertebrates	Not reported	NR	Not reported	Wild	Static	Fresh water	6	Formulation	NR	AI mg/L	Population	Abundance	NR	Not reported	<	0.05	Not reported	35	Day(s)	Concurrent control	Not reported	NR	0 mg/L / 1 mg/L / 10 mg/L / 20 mg/L / 30 mg/L / 70 mg/L	FIVE REPLICATES	Sanderson,H., T.M. Boudreau, S.A. Mabury, and K.R. Solomon	68253	Impact of Perfluorooctanoic Acid on the Structure of the Zooplankton Community in Indoor Microcosms	Aquat. Toxicol.62(3): 227-234	2003
PFOA	7	335671	2,2,3,3,4,4,5,5,6,6,7,7,8,8,8-Pentadecafluorooctanoic acid	Unmeasured	Not reported	Invertebrates	Invertebrates	Invertebrates	Not reported	NR	Not reported	Wild	Static	Fresh water	6	Formulation	NR	AI mg/L	Population	Diversity, Evenness	NR	Not reported	<	0.05	Not reported	35	Day(s)	Concurrent control	Not reported	NR	0 mg/L / 1 mg/L / 10 mg/L / 20 mg/L / 30 mg/L / 70 mg/L	FIVE REPLICATES	Sanderson,H., T.M. Boudreau, S.A. Mabury, and K.R. Solomon	68253	Impact of Perfluorooctanoic Acid on the Structure of the Zooplankton Community in Indoor Microcosms	Aquat. Toxicol.62(3): 227-234	2003
PFOA	7	335671	2,2,3,3,4,4,5,5,6,6,7,7,8,8,8-Pentadecafluorooctanoic acid	Unmeasured	American Society for Testing and Materials	Brachionus angularis	Rotifer	Invertebrates	Not reported	NR	Not reported	Laboratory	Static	Fresh water	5	Active ingredient	NR	AI mg/L	Population	Biomass	NR	Not reported	<	0.05	Not reported	35	Day(s)	Concurrent control	Not reported	NR	0 mg/L / 0.27 mg/L / 0.66 mg/L / 24 mg/L / 74 mg/L	THREE REPLICATES	Boudreau,T.M.	175259	Toxicity of Perfluorinated Organic Acids to Selected Freshwater Organisms Under Laboratory and Field Conditions	M.S. Thesis, University of Guelph, Ontario, Canada:145 p.	2002
PFOA	7	335671	2,2,3,3,4,4,5,5,6,6,7,7,8,8,8-Pentadecafluorooctanoic acid	Unmeasured	American Society for Testing and Materials	Brachionus quadridentatus	Rotifer	Invertebrates	Not reported	NR	Not reported	Laboratory	Static	Fresh water	5	Active ingredient	NR	AI mg/L	Population	Biomass	NR	Not reported	<	0.05	Not reported	35	Day(s)	Concurrent control	Not reported	NR	0 mg/L / 0.27 mg/L / 0.66 mg/L / 24 mg/L / 74 mg/L	THREE REPLICATES	Boudreau,T.M.	175259	Toxicity of Perfluorinated Organic Acids to Selected Freshwater Organisms Under Laboratory and Field Conditions	M.S. Thesis, University of Guelph, Ontario, Canada:145 p.	2002
PFOA	7	335671	2,2,3,3,4,4,5,5,6,6,7,7,8,8,8-Pentadecafluorooctanoic acid	Unmeasured	American Society for Testing and Materials	Invertebrates	Invertebrates	Invertebrates	Not reported	NR	Not reported	Laboratory	Static	Fresh water	5	Active ingredient	NR	AI mg/L	Population	Diversity, Evenness	NR	Not reported	<	0.05	Not reported	NR	Day(s)	Concurrent control	Not reported	NR	0 mg/L / 0.27 mg/L / 0.66 mg/L / 24 mg/L / 74 mg/L	THREE REPLICATES	Boudreau,T.M.	175259	Toxicity of Perfluorinated Organic Acids to Selected Freshwater Organisms Under Laboratory and Field Conditions	M.S. Thesis, University of Guelph, Ontario, Canada:145 p.	2002
PFOA	7	335671	2,2,3,3,4,4,5,5,6,6,7,7,8,8,8-Pentadecafluorooctanoic acid	Unmeasured	American Society for Testing and Materials	Invertebrates	Invertebrates	Invertebrates	Not reported	NR	Not reported	Laboratory	Static	Fresh water	5	Active ingredient	NR	AI mg/L	Population	Abundance	NR	Not reported	<	0.05	Not reported	NR	Day(s)	Concurrent control	Not reported	NR	0 mg/L / 0.27 mg/L / 0.66 mg/L / 24 mg/L / 74 mg/L	THREE REPLICATES	Boudreau,T.M.	175259	Toxicity of Perfluorinated Organic Acids to Selected Freshwater Organisms Under Laboratory and Field Conditions	M.S. Thesis, University of Guelph, Ontario, Canada:145 p.	2002
PFOA	7	335671	2,2,3,3,4,4,5,5,6,6,7,7,8,8,8-Pentadecafluorooctanoic acid	Unmeasured	American Society for Testing and Materials	Invertebrates	Invertebrates	Invertebrates	Not reported	NR	Not reported	Laboratory	Static	Fresh water	5	Active ingredient	NR	AI mg/L	Population	Abundance	NR	Not reported	<	0.05	Not reported	35	Day(s)	Concurrent control	Not reported	NR	0 M / 0.001 M / 0.002 M / 0.058 M / 0.180 M	THREE REPLICATES	Boudreau,T.M.	175259	Toxicity of Perfluorinated Organic Acids to Selected Freshwater Organisms Under Laboratory and Field Conditions	M.S. Thesis, University of Guelph, Ontario, Canada:145 p.	2002
PFOA	7	335671	2,2,3,3,4,4,5,5,6,6,7,7,8,8,8-Pentadecafluorooctanoic acid	Unmeasured	American Society for Testing and Materials	Asplanchna brightwelli	Rotifer	Invertebrates	Not reported	NR	Not reported	Laboratory	Static	Fresh water	5	Active ingredient	NR	AI mg/L	Population	Biomass	NR	Not reported	<	0.05	Not reported	35	Day(s)	Concurrent control	Not reported	NR	0 mg/L / 0.27 mg/L / 0.66 mg/L / 24 mg/L / 74 mg/L	THREE REPLICATES	Boudreau,T.M.	175259	Toxicity of Perfluorinated Organic Acids to Selected Freshwater Organisms Under Laboratory and Field Conditions	M.S. Thesis, University of Guelph, Ontario, Canada:145 p.	2002
PFOA	7	335671	2,2,3,3,4,4,5,5,6,6,7,7,8,8,8-Pentadecafluorooctanoic acid	Unmeasured	American Society for Testing and Materials	Trichocerca sp.	Rotifer	Invertebrates	Not reported	NR	Not reported	Laboratory	Static	Fresh water	5	Active ingredient	NR	AI mg/L	Population	Biomass	NR	Not reported	<	0.05	Not reported	35	Day(s)	Concurrent control	Not reported	NR	0 mg/L / 0.27 mg/L / 0.66 mg/L / 24 mg/L / 74 mg/L	THREE REPLICATES	Boudreau,T.M.	175259	Toxicity of Perfluorinated Organic Acids to Selected Freshwater Organisms Under Laboratory and Field Conditions	M.S. Thesis, University of Guelph, Ontario, Canada:145 p.	2002
PFOA	7	335671	2,2,3,3,4,4,5,5,6,6,7,7,8,8,8-Pentadecafluorooctanoic acid	Unmeasured	Not reported	Rotifera	Rotifer Phylum	Invertebrates	Not reported	NR	Not reported	Wild	Static	Fresh water	6	Formulation	NR	AI mg/L	Population	Abundance	NR	Not reported		NR	Not reported	NR	Day(s)	Concurrent control	Not reported	NR	0 mg/L / 1 mg/L / 10 mg/L / 20 mg/L / 30 mg/L / 70 mg/L	FIVE REPLICATES	Sanderson,H., T.M. Boudreau, S.A. Mabury, and K.R. Solomon	68253	Impact of Perfluorooctanoic Acid on the Structure of the Zooplankton Community in Indoor Microcosms	Aquat. Toxicol.62(3): 227-234	2003
PFOA	7	335671	2,2,3,3,4,4,5,5,6,6,7,7,8,8,8-Pentadecafluorooctanoic acid	Unmeasured	American Society for Testing and Materials	Polyarthra vulgaris	Rotifer	Invertebrates	Not reported	NR	Not reported	Laboratory	Static	Fresh water	5	Active ingredient	NR	AI mg/L	Population	Biomass	NR	Not reported	<	0.05	Not reported	35	Day(s)	Concurrent control	Not reported	NR	0 mg/L / 0.27 mg/L / 0.66 mg/L / 24 mg/L / 74 mg/L	THREE REPLICATES	Boudreau,T.M.	175259	Toxicity of Perfluorinated Organic Acids to Selected Freshwater Organisms Under Laboratory and Field Conditions	M.S. Thesis, University of Guelph, Ontario, Canada:145 p.	2002
PFOA	7	335671	2,2,3,3,4,4,5,5,6,6,7,7,8,8,8-Pentadecafluorooctanoic acid	Unmeasured	American Society for Testing and Materials	Cephalodella sp.	Rotifers	Invertebrates	Not reported	NR	Not reported	Laboratory	Static	Fresh water	5	Active ingredient	NR	AI mg/L	Population	Biomass	NR	Not reported	<	0.05	Not reported	35	Day(s)	Concurrent control	Not reported	NR	0 mg/L / 0.27 mg/L / 0.66 mg/L / 24 mg/L / 74 mg/L	THREE REPLICATES	Boudreau,T.M.	175259	Toxicity of Perfluorinated Organic Acids to Selected Freshwater Organisms Under Laboratory and Field Conditions	M.S. Thesis, University of Guelph, Ontario, Canada:145 p.	2002
PFOA	7	335671	2,2,3,3,4,4,5,5,6,6,7,7,8,8,8-Pentadecafluorooctanoic acid	Unmeasured	Not reported	Paracentrotus lividus	Sea Urchin, Echinoderm	Invertebrates; Standard Test Species	Embryo	NR	Not reported	Laboratory	Static	Salt water	11	Active ingredient	30.7	AI mg/L	Growth	Length	EC10	Whole organism		NA	Author	2	Day(s)	Carrier or solvent	Acute early life stage	400	0 mg/L / 1 mg/L / 2 mg/L / 2 mg/L / 10 mg/L / 20 mg/L / 50 mg/L / 100 mg/L / 200 mg/L / 500 mg/L / 750 mg/L	FOUR REPLICATES	Mhadhbi,L., D. Rial, S. Perez, and R. Beiras	160548	Ecological Risk Assessment of Perfluorooctanoic Acid (PFOA) and Perfluorooctanesulfonic Acid (PFOS) in Marine Environment Using Isochrysis galbana, Paracentrotus lividus, Siriella armata and Psetta maxima	J. Environ. Monit.14(5): 1375-1382	2012
PFOA	7	335671	2,2,3,3,4,4,5,5,6,6,7,7,8,8,8-Pentadecafluorooctanoic acid	Unmeasured	Not reported	Paracentrotus lividus	Sea Urchin, Echinoderm	Invertebrates; Standard Test Species	Embryo	NR	Not reported	Laboratory	Static	Salt water	11	Active ingredient	110	AI mg/L	Growth	Length	EC50	Whole organism		NA	Author	2	Day(s)	Carrier or solvent	Acute early life stage	400	0 mg/L / 1 mg/L / 2 mg/L / 2 mg/L / 10 mg/L / 20 mg/L / 50 mg/L / 100 mg/L / 200 mg/L / 500 mg/L / 750 mg/L	FOUR REPLICATES	Mhadhbi,L., D. Rial, S. Perez, and R. Beiras	160548	Ecological Risk Assessment of Perfluorooctanoic Acid (PFOA) and Perfluorooctanesulfonic Acid (PFOS) in Marine Environment Using Isochrysis galbana, Paracentrotus lividus, Siriella armata and Psetta maxima	J. Environ. Monit.14(5): 1375-1382	2012
PFOA	7	335671	2,2,3,3,4,4,5,5,6,6,7,7,8,8,8-Pentadecafluorooctanoic acid	Chemical analysis reported	Not reported	Brachionus calyciflorus	Rotifer	Invertebrates; Standard Test Species	Neonate	<2	Hour(s)	Laboratory	Static	Fresh water	8	Active ingredient	150	AI mg/L	Mortality	Mortality	LC50	Not reported		NA	Author	1	Day(s)	Concurrent control	Acute	10	0 mg/L / 60.0 mg/L / 80.0 mg/L / 100.0 mg/L / 120.0 mg/L / 140.0 mg/L / 160.0 mg/L / 180.0 mg/L	SIX REPLICATES	Zhang,L., J. Niu, Y. Li, Y. Wang, and D. Sun	175669	Evaluating the Sub-Lethal Toxicity of PFOS and PFOA Using Rotifer Brachionus calyciflorus	Environ. Pollut.180:34-40	2013
PFOA	7	335671	2,2,3,3,4,4,5,5,6,6,7,7,8,8,8-Pentadecafluorooctanoic acid	Chemical analysis reported	Not reported	Brachionus calyciflorus	Rotifer	Invertebrates; Standard Test Species	Neonate	>2	Hour(s)	Laboratory	Renewal	Fresh water	5	Active ingredient	1	AI mg/L	Reproduction	Net Reproductive Rate	LOEC	Not reported	<	0.05	ECOTOX	NR	Lifetime;no associated numeric value	Concurrent control	Chronic (Not reported)	50	0 mg/L / 0.25 mg/L / 0.50 mg/L / 1.0 mg/L / 2.0 mg/L		Zhang,L., J. Niu, Y. Li, Y. Wang, and D. Sun	175669	Evaluating the Sub-Lethal Toxicity of PFOS and PFOA Using Rotifer Brachionus calyciflorus	Environ. Pollut.180:34-40	2013
PFOA	7	335671	2,2,3,3,4,4,5,5,6,6,7,7,8,8,8-Pentadecafluorooctanoic acid	Unmeasured	Not reported	Brachionus calyciflorus	Rotifer	Invertebrates; Standard Test Species	Neonate	<2	Hour(s)	Wild	Renewal	Fresh water	9	Active ingredient	8	AI mg/L	Population	Intrinsic rate of increase	LOEC	Not reported	<	0.05	ECOTOX	4	Day(s)	Concurrent control	Chronic (Not reported)	10	0 mg/L / 0.125 mg/L / 0.25 mg/L / 0.5 mg/L / 1.0 mg/L / 2.0 mg/L / 4.0 mg/L / 8.0 mg/L / 16.0 mg/L	6 REPLICATES, P0-F1 GENERATION	Zhang,L., J. Niu, Y. Wang, J. Shi, and Q. Huang	168456	Chronic Effects of PFOA and PFOS on Sexual Reproduction of Freshwater Rotifer Brachionus calyciflorus	Chemosphere114:114-120	2014
PFOA	7	335671	2,2,3,3,4,4,5,5,6,6,7,7,8,8,8-Pentadecafluorooctanoic acid	Unmeasured	Not reported	Brachionus calyciflorus	Rotifer	Invertebrates; Standard Test Species	Neonate	~3	Day(s)	Wild	Renewal	Fresh water	6	Active ingredient	0.25	AI mg/L	Mortality	Hatch	LOEC	Not reported	<	0.05	ECOTOX	6	Day(s)	Concurrent control	Chronic (Not reported)	50	0 mg/L / 0.125 mg/L / 0.25 mg/L / 0.5 mg/L / 1.0 mg/L / 2.0 mg/L	>=6 REPLICATES, EGG HATCHING	Zhang,L., J. Niu, Y. Wang, J. Shi, and Q. Huang	168456	Chronic Effects of PFOA and PFOS on Sexual Reproduction of Freshwater Rotifer Brachionus calyciflorus	Chemosphere114:114-120	2014
PFOA	7	335671	2,2,3,3,4,4,5,5,6,6,7,7,8,8,8-Pentadecafluorooctanoic acid	Chemical analysis reported	Not reported	Brachionus calyciflorus	Rotifer	Invertebrates; Standard Test Species	Neonate	>2	Hour(s)	Laboratory	Renewal	Fresh water	3	Active ingredient	0.25	AI mg/L	Reproduction	Mictic ratio	LOEC	Not reported		0.05	ECOTOX	NR	Day(s)	Concurrent control	Not reported	30	0 mg/L / 0.25 mg/L / 2.0 mg/L	FOUR REPLICATES, ALGAL CELL DENSITY 4000000 CELLS PER ML	Zhang,L., J. Niu, Y. Li, Y. Wang, and D. Sun	175669	Evaluating the Sub-Lethal Toxicity of PFOS and PFOA Using Rotifer Brachionus calyciflorus	Environ. Pollut.180:34-40	2013
PFOA	7	335671	2,2,3,3,4,4,5,5,6,6,7,7,8,8,8-Pentadecafluorooctanoic acid	Unmeasured	Not reported	Paracentrotus lividus	Sea Urchin, Echinoderm	Invertebrates; Standard Test Species	Embryo	NR	Not reported	Laboratory	Static	Salt water	11	Active ingredient	20	AI mg/L	Growth	Length	LOEC	Whole organism	<	0.05	Author	2	Day(s)	Carrier or solvent	Acute early life stage	400	0 mg/L / 1 mg/L / 2 mg/L / 2 mg/L / 10 mg/L / 20 mg/L / 50 mg/L / 100 mg/L / 200 mg/L / 500 mg/L / 750 mg/L	FOUR REPLICATES	Mhadhbi,L., D. Rial, S. Perez, and R. Beiras	160548	Ecological Risk Assessment of Perfluorooctanoic Acid (PFOA) and Perfluorooctanesulfonic Acid (PFOS) in Marine Environment Using Isochrysis galbana, Paracentrotus lividus, Siriella armata and Psetta maxima	J. Environ. Monit.14(5): 1375-1382	2012
PFOA	7	335671	2,2,3,3,4,4,5,5,6,6,7,7,8,8,8-Pentadecafluorooctanoic acid	Unmeasured	Not reported	Brachionus calyciflorus	Rotifer	Invertebrates; Standard Test Species	Neonate	>2	Hour(s)	Laboratory	Static	Fresh water	6	Active ingredient	2	AI mg/L	Growth	Size	LOEC	Whole organism	<	0.05	ECOTOX	NR	Maturity	Concurrent control	Chronic (Not reported)	50	0 mg/L / 0.25 mg/L / 0.50 mg/L / 1.0 mg/L / 2.0 mg/L / 4.0 mg/L	SIZE MEASURED WITHIN 3 HOURS OF FIXATION	Zhang,L., J. Niu, Y. Li, Y. Wang, and D. Sun	175669	Evaluating the Sub-Lethal Toxicity of PFOS and PFOA Using Rotifer Brachionus calyciflorus	Environ. Pollut.180:34-40	2013
PFOA	7	335671	2,2,3,3,4,4,5,5,6,6,7,7,8,8,8-Pentadecafluorooctanoic acid	Unmeasured	Not reported	Brachionus calyciflorus	Rotifer	Invertebrates; Standard Test Species	Neonate	>2	Hour(s)	Laboratory	Static	Fresh water	6	Active ingredient	0.25	AI mg/L	Growth	Size	LOEC	Whole organism	<	0.05	ECOTOX	NR	Maturity	Concurrent control	Chronic (Not reported)	50	0 mg/L / 0.25 mg/L / 0.50 mg/L / 1.0 mg/L / 2.0 mg/L / 4.0 mg/L	SIZE MEASURED WITHIN 3 HOURS OF FIXATION	Zhang,L., J. Niu, Y. Li, Y. Wang, and D. Sun	175669	Evaluating the Sub-Lethal Toxicity of PFOS and PFOA Using Rotifer Brachionus calyciflorus	Environ. Pollut.180:34-40	2013
PFOA	7	335671	2,2,3,3,4,4,5,5,6,6,7,7,8,8,8-Pentadecafluorooctanoic acid	Unmeasured	Not reported	Brachionus calyciflorus	Rotifer	Invertebrates; Standard Test Species	Neonate	<2	Hour(s)	Wild	Renewal	Fresh water	4	Active ingredient	0.25	AI mg/L	Development	Sexual development	LOEC	Not reported	<	0.05	ECOTOX	2	Lifetime;no associated numeric value	Concurrent control	Chronic (Not reported)	NR	0 mg/L / 0.25 mg/L / 0.5 mg/L / 2.0 mg/L	3 REPLICATES, 2.0 MG/L REPORTED IN RESULTS, NOT METHODS, F1 OFFSPRING NOT EXPOSED TO TOXICANT	Zhang,L., J. Niu, Y. Wang, J. Shi, and Q. Huang	168456	Chronic Effects of PFOA and PFOS on Sexual Reproduction of Freshwater Rotifer Brachionus calyciflorus	Chemosphere114:114-120	2014
PFOA	7	335671	2,2,3,3,4,4,5,5,6,6,7,7,8,8,8-Pentadecafluorooctanoic acid	Chemical analysis reported	Not reported	Brachionus calyciflorus	Rotifer	Invertebrates; Standard Test Species	Neonate	>2	Hour(s)	Laboratory	Renewal	Fresh water	5	Active ingredient	0.5	AI mg/L	Population	Intrinsic rate of increase	LOEC	Not reported	<	0.05	ECOTOX	NR	Lifetime;no associated numeric value	Concurrent control	Chronic (Not reported)	50	0 mg/L / 0.25 mg/L / 0.50 mg/L / 1.0 mg/L / 2.0 mg/L		Zhang,L., J. Niu, Y. Li, Y. Wang, and D. Sun	175669	Evaluating the Sub-Lethal Toxicity of PFOS and PFOA Using Rotifer Brachionus calyciflorus	Environ. Pollut.180:34-40	2013
PFOA	7	335671	2,2,3,3,4,4,5,5,6,6,7,7,8,8,8-Pentadecafluorooctanoic acid	Chemical analysis reported	Not reported	Brachionus calyciflorus	Rotifer	Invertebrates; Standard Test Species	Neonate	>2	Hour(s)	Laboratory	Renewal	Fresh water	5	Active ingredient	0.5	AI mg/L	Development	Age at first reproduction	LOEC	Not reported	<	0.05	ECOTOX	NR	Maturity	Concurrent control	Chronic (Not reported)	50	0 mg/L / 0.25 mg/L / 0.50 mg/L / 1.0 mg/L / 2.0 mg/L		Zhang,L., J. Niu, Y. Li, Y. Wang, and D. Sun	175669	Evaluating the Sub-Lethal Toxicity of PFOS and PFOA Using Rotifer Brachionus calyciflorus	Environ. Pollut.180:34-40	2013
PFOA	7	335671	2,2,3,3,4,4,5,5,6,6,7,7,8,8,8-Pentadecafluorooctanoic acid	Chemical analysis reported	Not reported	Brachionus calyciflorus	Rotifer	Invertebrates; Standard Test Species	Neonate	>2	Hour(s)	Laboratory	Renewal	Fresh water	5	Active ingredient	1	AI mg/L	Population	Generation time	LOEC	Not reported	<	0.05	ECOTOX	NR	Lifetime;no associated numeric value	Concurrent control	Chronic (Not reported)	50	0 mg/L / 0.25 mg/L / 0.50 mg/L / 1.0 mg/L / 2.0 mg/L		Zhang,L., J. Niu, Y. Li, Y. Wang, and D. Sun	175669	Evaluating the Sub-Lethal Toxicity of PFOS and PFOA Using Rotifer Brachionus calyciflorus	Environ. Pollut.180:34-40	2013
PFOA	7	335671	2,2,3,3,4,4,5,5,6,6,7,7,8,8,8-Pentadecafluorooctanoic acid	Unmeasured	Not reported	Paracentrotus lividus	Sea Urchin, Echinoderm	Invertebrates; Standard Test Species	Embryo	NR	Not reported	Laboratory	Static	Salt water	11	Active ingredient	10	AI mg/L	Growth	Length	NOEC	Whole organism	<	0.05	Author	2	Day(s)	Carrier or solvent	Acute early life stage	400	0 mg/L / 1 mg/L / 2 mg/L / 2 mg/L / 10 mg/L / 20 mg/L / 50 mg/L / 100 mg/L / 200 mg/L / 500 mg/L / 750 mg/L	FOUR REPLICATES	Mhadhbi,L., D. Rial, S. Perez, and R. Beiras	160548	Ecological Risk Assessment of Perfluorooctanoic Acid (PFOA) and Perfluorooctanesulfonic Acid (PFOS) in Marine Environment Using Isochrysis galbana, Paracentrotus lividus, Siriella armata and Psetta maxima	J. Environ. Monit.14(5): 1375-1382	2012
PFOA	7	335671	2,2,3,3,4,4,5,5,6,6,7,7,8,8,8-Pentadecafluorooctanoic acid	Unmeasured	Not reported	Brachionus calyciflorus	Rotifer	Invertebrates; Standard Test Species	Neonate	~3	Day(s)	Wild	Renewal	Fresh water	6	Active ingredient	0.125	AI mg/L	Mortality	Hatch	NOEC	Not reported	<	0.05	ECOTOX	6	Day(s)	Concurrent control	Chronic (Not reported)	50	0 mg/L / 0.125 mg/L / 0.25 mg/L / 0.5 mg/L / 1.0 mg/L / 2.0 mg/L	>=6 REPLICATES, EGG HATCHING	Zhang,L., J. Niu, Y. Wang, J. Shi, and Q. Huang	168456	Chronic Effects of PFOA and PFOS on Sexual Reproduction of Freshwater Rotifer Brachionus calyciflorus	Chemosphere114:114-120	2014
PFOA	7	335671	2,2,3,3,4,4,5,5,6,6,7,7,8,8,8-Pentadecafluorooctanoic acid	Unmeasured	Not reported	Brachionus calyciflorus	Rotifer	Invertebrates; Standard Test Species	Neonate	<2	Hour(s)	Wild	Renewal	Fresh water	9	Active ingredient	4	AI mg/L	Population	Intrinsic rate of increase	NOEC	Not reported	<	0.05	ECOTOX	4	Day(s)	Concurrent control	Chronic (Not reported)	10	0 mg/L / 0.125 mg/L / 0.25 mg/L / 0.5 mg/L / 1.0 mg/L / 2.0 mg/L / 4.0 mg/L / 8.0 mg/L / 16.0 mg/L	6 REPLICATES, P0-F1 GENERATION	Zhang,L., J. Niu, Y. Wang, J. Shi, and Q. Huang	168456	Chronic Effects of PFOA and PFOS on Sexual Reproduction of Freshwater Rotifer Brachionus calyciflorus	Chemosphere114:114-120	2014
PFOA	7	335671	2,2,3,3,4,4,5,5,6,6,7,7,8,8,8-Pentadecafluorooctanoic acid	Unmeasured	Not reported	Brachionus calyciflorus	Rotifer	Invertebrates; Standard Test Species	Neonate	>2	Hour(s)	Laboratory	Static	Fresh water	6	Active ingredient	1	AI mg/L	Growth	Size	NOEC	Whole organism	<	0.05	ECOTOX	NR	Maturity	Concurrent control	Chronic (Not reported)	50	0 mg/L / 0.25 mg/L / 0.50 mg/L / 1.0 mg/L / 2.0 mg/L / 4.0 mg/L	SIZE MEASURED WITHIN 3 HOURS OF FIXATION	Zhang,L., J. Niu, Y. Li, Y. Wang, and D. Sun	175669	Evaluating the Sub-Lethal Toxicity of PFOS and PFOA Using Rotifer Brachionus calyciflorus	Environ. Pollut.180:34-40	2013
PFOA	7	335671	2,2,3,3,4,4,5,5,6,6,7,7,8,8,8-Pentadecafluorooctanoic acid	Chemical analysis reported	Not reported	Brachionus calyciflorus	Rotifer	Invertebrates; Standard Test Species	Neonate	>2	Hour(s)	Laboratory	Renewal	Fresh water	5	Active ingredient	0.25	AI mg/L	Population	Intrinsic rate of increase	NOEC	Not reported	<	0.05	ECOTOX	NR	Lifetime;no associated numeric value	Concurrent control	Chronic (Not reported)	50	0 mg/L / 0.25 mg/L / 0.50 mg/L / 1.0 mg/L / 2.0 mg/L		Zhang,L., J. Niu, Y. Li, Y. Wang, and D. Sun	175669	Evaluating the Sub-Lethal Toxicity of PFOS and PFOA Using Rotifer Brachionus calyciflorus	Environ. Pollut.180:34-40	2013
PFOA	7	335671	2,2,3,3,4,4,5,5,6,6,7,7,8,8,8-Pentadecafluorooctanoic acid	Chemical analysis reported	Not reported	Brachionus calyciflorus	Rotifer	Invertebrates; Standard Test Species	Neonate	>2	Hour(s)	Laboratory	Renewal	Fresh water	5	Active ingredient	0.5	AI mg/L	Reproduction	Net Reproductive Rate	NOEC	Not reported	<	0.05	ECOTOX	NR	Lifetime;no associated numeric value	Concurrent control	Chronic (Not reported)	50	0 mg/L / 0.25 mg/L / 0.50 mg/L / 1.0 mg/L / 2.0 mg/L		Zhang,L., J. Niu, Y. Li, Y. Wang, and D. Sun	175669	Evaluating the Sub-Lethal Toxicity of PFOS and PFOA Using Rotifer Brachionus calyciflorus	Environ. Pollut.180:34-40	2013
PFOA	7	335671	2,2,3,3,4,4,5,5,6,6,7,7,8,8,8-Pentadecafluorooctanoic acid	Chemical analysis reported	Not reported	Brachionus calyciflorus	Rotifer	Invertebrates; Standard Test Species	Neonate	>2	Hour(s)	Laboratory	Renewal	Fresh water	5	Active ingredient	0.5	AI mg/L	Population	Generation time	NOEC	Not reported	<	0.05	ECOTOX	NR	Lifetime;no associated numeric value	Concurrent control	Chronic (Not reported)	50	0 mg/L / 0.25 mg/L / 0.50 mg/L / 1.0 mg/L / 2.0 mg/L		Zhang,L., J. Niu, Y. Li, Y. Wang, and D. Sun	175669	Evaluating the Sub-Lethal Toxicity of PFOS and PFOA Using Rotifer Brachionus calyciflorus	Environ. Pollut.180:34-40	2013
PFOA	7	335671	2,2,3,3,4,4,5,5,6,6,7,7,8,8,8-Pentadecafluorooctanoic acid	Chemical analysis reported	Not reported	Brachionus calyciflorus	Rotifer	Invertebrates; Standard Test Species	Neonate	>2	Hour(s)	Laboratory	Renewal	Fresh water	5	Active ingredient	0.25	AI mg/L	Development	Age at first reproduction	NOEC	Not reported	<	0.05	ECOTOX	NR	Maturity	Concurrent control	Chronic (Not reported)	50	0 mg/L / 0.25 mg/L / 0.50 mg/L / 1.0 mg/L / 2.0 mg/L		Zhang,L., J. Niu, Y. Li, Y. Wang, and D. Sun	175669	Evaluating the Sub-Lethal Toxicity of PFOS and PFOA Using Rotifer Brachionus calyciflorus	Environ. Pollut.180:34-40	2013
PFOA	7	335671	2,2,3,3,4,4,5,5,6,6,7,7,8,8,8-Pentadecafluorooctanoic acid	Unmeasured	Not reported	Brachionus calyciflorus	Rotifer	Invertebrates; Standard Test Species	Neonate	NR	Not reported	Wild	Renewal	Fresh water	6	Active ingredient	NR	AI mg/L	Mortality	Hatch	NR	Not reported	<	0.05	Not reported	3	Day(s)	Concurrent control	Chronic (Not reported)	30	0 mg/L / 0.125 mg/L / 0.25 mg/L / 0.5 mg/L / 1.0 mg/L / 2.0 mg/L	8 REPLICATES, EGG FORMATION	Zhang,L., J. Niu, Y. Wang, J. Shi, and Q. Huang	168456	Chronic Effects of PFOA and PFOS on Sexual Reproduction of Freshwater Rotifer Brachionus calyciflorus	Chemosphere114:114-120	2014
PFOA	7	335671	2,2,3,3,4,4,5,5,6,6,7,7,8,8,8-Pentadecafluorooctanoic acid	Unmeasured	Not reported	Brachionus calyciflorus	Rotifer	Invertebrates; Standard Test Species	Embryo	NR	Not reported	Wild	Renewal	Fresh water	6	Active ingredient	NR	AI mg/L	Reproduction	Progeny counts/numbers	NR	Not reported	<	0.05	Not reported	3	Day(s)	Concurrent control	Chronic (Not reported)	30	0 mg/L / 0.125 mg/L / 0.25 mg/L / 0.5 mg/L / 1.0 mg/L / 2.0 mg/L	>=6 REPLICATES, RESTING EGG	Zhang,L., J. Niu, Y. Wang, J. Shi, and Q. Huang	168456	Chronic Effects of PFOA and PFOS on Sexual Reproduction of Freshwater Rotifer Brachionus calyciflorus	Chemosphere114:114-120	2014
PFOA	7	335671	2,2,3,3,4,4,5,5,6,6,7,7,8,8,8-Pentadecafluorooctanoic acid	Chemical analysis reported	Not reported	Brachionus calyciflorus	Rotifer	Invertebrates; Standard Test Species	Neonate	>2	Hour(s)	Laboratory	Renewal	Fresh water	5	Active ingredient	NR	AI mg/L	Population	Lifecycle	NR	Not reported	<	0.05	Not reported	NR	Lifetime;no associated numeric value	Concurrent control	Chronic (Not reported)	50	0 mg/L / 0.25 mg/L / 0.50 mg/L / 1.0 mg/L / 2.0 mg/L		Zhang,L., J. Niu, Y. Li, Y. Wang, and D. Sun	175669	Evaluating the Sub-Lethal Toxicity of PFOS and PFOA Using Rotifer Brachionus calyciflorus	Environ. Pollut.180:34-40	2013
PFOA	7	335671	2,2,3,3,4,4,5,5,6,6,7,7,8,8,8-Pentadecafluorooctanoic acid	Chemical analysis reported	Not reported	Brachionus calyciflorus	Rotifer	Invertebrates; Standard Test Species	Neonate	>2	Hour(s)	Laboratory	Renewal	Fresh water	3	Active ingredient	NR	AI mg/L	Population	Abundance	NR	Not reported		NR	Not reported	NR	Day(s)	Concurrent control	Not reported	30	0 mg/L / 0.25 mg/L / 2.0 mg/L	FOUR REPLICATES, ALGAL CELL DENSITY 4000000 CELLS PER ML	Zhang,L., J. Niu, Y. Li, Y. Wang, and D. Sun	175669	Evaluating the Sub-Lethal Toxicity of PFOS and PFOA Using Rotifer Brachionus calyciflorus	Environ. Pollut.180:34-40	2013
PFOA	7	335671	2,2,3,3,4,4,5,5,6,6,7,7,8,8,8-Pentadecafluorooctanoic acid	Unmeasured	Not reported	Lampsilis siliquoidea	Lamp-Mussel	Molluscs	Juvenile	NR	Week(s)	Wild	Renewal	Fresh water	7	Active ingredient	>500	AI mg/L	Mortality	Survival	EC50	Not reported		NA	Author	4	Day(s)	Concurrent control	Acute	2019-07-10	0 ug/L / 5 ug/L / 50 ug/L / 500 ug/L / 5000 ug/L / 50000 ug/L / 500000 ug/L	3 REPLICATES	Hazelton,P.D., W.G. Cope, T.J. Pandolfo, S. Mosher, M.J. Strynar, M.C. Barnhart, and R.B. Bringolf	160209	Partial Life-Cycle and Acute Toxicity of Perfluoroalkyl Acids to Freshwater Mussels	Environ. Toxicol. Chem.31(7): 1611-1620	2012
PFOA	7	335671	2,2,3,3,4,4,5,5,6,6,7,7,8,8,8-Pentadecafluorooctanoic acid	Unmeasured	Not reported	Lampsilis siliquoidea	Lamp-Mussel	Molluscs	Juvenile	NR	Week(s)	Wild	Renewal	Fresh water	7	Active ingredient	>500	AI mg/L	Mortality	Survival	EC50	Not reported		NA	Author	2	Day(s)	Concurrent control	Acute	2019-07-10	0 ug/L / 5 ug/L / 50 ug/L / 500 ug/L / 5000 ug/L / 50000 ug/L / 500000 ug/L	3 REPLICATES	Hazelton,P.D., W.G. Cope, T.J. Pandolfo, S. Mosher, M.J. Strynar, M.C. Barnhart, and R.B. Bringolf	160209	Partial Life-Cycle and Acute Toxicity of Perfluoroalkyl Acids to Freshwater Mussels	Environ. Toxicol. Chem.31(7): 1611-1620	2012
PFOA	7	335671	2,2,3,3,4,4,5,5,6,6,7,7,8,8,8-Pentadecafluorooctanoic acid	Unmeasured	Not reported	Ligumia recta	Black Sandshell	Molluscs	Juvenile	NR	Week(s)	Wild	Renewal	Fresh water	7	Active ingredient	>500	AI mg/L	Mortality	Survival	EC50	Not reported		NA	Author	4	Day(s)	Concurrent control	Acute	2019-07-10	0 ug/L / 5 ug/L / 50 ug/L / 500 ug/L / 5000 ug/L / 50000 ug/L / 500000 ug/L	3 REPLICATES	Hazelton,P.D., W.G. Cope, T.J. Pandolfo, S. Mosher, M.J. Strynar, M.C. Barnhart, and R.B. Bringolf	160209	Partial Life-Cycle and Acute Toxicity of Perfluoroalkyl Acids to Freshwater Mussels	Environ. Toxicol. Chem.31(7): 1611-1620	2012
PFOA	7	335671	2,2,3,3,4,4,5,5,6,6,7,7,8,8,8-Pentadecafluorooctanoic acid	Unmeasured	Not reported	Ligumia recta	Black Sandshell	Molluscs	Juvenile	NR	Week(s)	Wild	Renewal	Fresh water	7	Active ingredient	>500	AI mg/L	Mortality	Survival	EC50	Not reported		NA	Author	2	Day(s)	Concurrent control	Acute	2019-07-10	0 ug/L / 5 ug/L / 50 ug/L / 500 ug/L / 5000 ug/L / 50000 ug/L / 500000 ug/L	3 REPLICATES	Hazelton,P.D., W.G. Cope, T.J. Pandolfo, S. Mosher, M.J. Strynar, M.C. Barnhart, and R.B. Bringolf	160209	Partial Life-Cycle and Acute Toxicity of Perfluoroalkyl Acids to Freshwater Mussels	Environ. Toxicol. Chem.31(7): 1611-1620	2012
PFOA	7	335671	2,2,3,3,4,4,5,5,6,6,7,7,8,8,8-Pentadecafluorooctanoic acid	Unmeasured	Not reported	Lampsilis siliquoidea	Lamp-Mussel	Molluscs	Glochidia	<24	Hour(s)	Wild	Static	Fresh water	7	Active ingredient	162.6	AI mg/L	Behavior	Valve closure	EC50	Not reported		NA	Author	2	Day(s)	Concurrent control	Acute	NR	0 ug/L / 5 ug/L / 50 ug/L / 500 ug/L / 5000 ug/L / 50000 ug/L / 500000 ug/L	3 REPLICATES	Hazelton,P.D., W.G. Cope, T.J. Pandolfo, S. Mosher, M.J. Strynar, M.C. Barnhart, and R.B. Bringolf	160209	Partial Life-Cycle and Acute Toxicity of Perfluoroalkyl Acids to Freshwater Mussels	Environ. Toxicol. Chem.31(7): 1611-1620	2012
PFOA	7	335671	2,2,3,3,4,4,5,5,6,6,7,7,8,8,8-Pentadecafluorooctanoic acid	Unmeasured	Not reported	Lampsilis siliquoidea	Lamp-Mussel	Molluscs	Glochidia	<24	Hour(s)	Wild	Static	Fresh water	7	Active ingredient	164.4	AI mg/L	Behavior	Valve closure	EC50	Not reported		NA	Author	1	Day(s)	Concurrent control	Acute	NR	0 ug/L / 5 ug/L / 50 ug/L / 500 ug/L / 5000 ug/L / 50000 ug/L / 500000 ug/L	3 REPLICATES	Hazelton,P.D., W.G. Cope, T.J. Pandolfo, S. Mosher, M.J. Strynar, M.C. Barnhart, and R.B. Bringolf	160209	Partial Life-Cycle and Acute Toxicity of Perfluoroalkyl Acids to Freshwater Mussels	Environ. Toxicol. Chem.31(7): 1611-1620	2012
PFOA	7	335671	2,2,3,3,4,4,5,5,6,6,7,7,8,8,8-Pentadecafluorooctanoic acid	Unmeasured	Not reported	Ligumia recta	Black Sandshell	Molluscs	Glochidia	<24	Hour(s)	Wild	Static	Fresh water	7	Active ingredient	161	AI mg/L	Behavior	Valve closure	EC50	Not reported		NA	Author	1	Day(s)	Concurrent control	Acute	NR	0 ug/L / 5 ug/L / 50 ug/L / 500 ug/L / 5000 ug/L / 50000 ug/L / 500000 ug/L	3 REPLICATES	Hazelton,P.D., W.G. Cope, T.J. Pandolfo, S. Mosher, M.J. Strynar, M.C. Barnhart, and R.B. Bringolf	160209	Partial Life-Cycle and Acute Toxicity of Perfluoroalkyl Acids to Freshwater Mussels	Environ. Toxicol. Chem.31(7): 1611-1620	2012
PFOA	7	335671	2,2,3,3,4,4,5,5,6,6,7,7,8,8,8-Pentadecafluorooctanoic acid	Unmeasured	Not reported	Ligumia recta	Black Sandshell	Molluscs	Glochidia	<24	Hour(s)	Wild	Static	Fresh water	7	Active ingredient	161.3	AI mg/L	Behavior	Valve closure	EC50	Not reported		NA	Author	2	Day(s)	Concurrent control	Acute	NR	0 ug/L / 5 ug/L / 50 ug/L / 500 ug/L / 5000 ug/L / 50000 ug/L / 500000 ug/L	3 REPLICATES	Hazelton,P.D., W.G. Cope, T.J. Pandolfo, S. Mosher, M.J. Strynar, M.C. Barnhart, and R.B. Bringolf	160209	Partial Life-Cycle and Acute Toxicity of Perfluoroalkyl Acids to Freshwater Mussels	Environ. Toxicol. Chem.31(7): 1611-1620	2012
PFOA	7	335671	2,2,3,3,4,4,5,5,6,6,7,7,8,8,8-Pentadecafluorooctanoic acid	Chemical analysis reported	American Society for Testing and Materials	Cipangopaludina cathayensis	Freshwater Snail	Molluscs	Not reported	NR	Not reported	Laboratory	Static	Fresh water	8	Active ingredient	740.07	AI mg/L	Mortality	Mortality	LC50	Not reported		NA	Author	4	Day(s)	Multiple types of controls were reported by the author	Acute	10	0 mg/L / 0 mg/L / 300.00 mg/L / 420.00 mg/L / 588.00 mg/L / 823.20 mg/L / 1152.48 mg/L / 1613.47 mg/L	THREE REPLICATES	Yang,S., F. Xu, F. Wu, S. Wang, and B. Zheng	175260	Development of PFOS and PFOA Criteria for the Protection of Freshwater Aquatic Life in China	Sci. Total Environ.470/471:677-683	2014
PFOA	7	335671	2,2,3,3,4,4,5,5,6,6,7,7,8,8,8-Pentadecafluorooctanoic acid	Measured	Not reported	Mytilus viridis	Green Mussel	Molluscs	Not reported	NR	Not reported	Laboratory	Renewal	Salt water	6	Active ingredient	0.099	AI mg/L	Cell(s)	Cell Viability	LOEC	Hemolymph	<	0.05	ECOTOX	14	Day(s)	Concurrent control	Not reported	60-65	0 ug/L / 0.08 ug/L / 1.2 ug/L / 11.4 ug/L / 99 ug/L / 1120 ug/L	SEVEN DAY DEPURATION, TWO REPLICATES	Liu,C., and K.Y. Gin	177106	Immunotoxicity in Green Mussels Under Perfluoroalkyl Substance (PFAS) Exposure: Reversible Response and Response Model Development	Environ. Toxicol. Chem.37(4): 1138-1145	2018
PFOA	7	335671	2,2,3,3,4,4,5,5,6,6,7,7,8,8,8-Pentadecafluorooctanoic acid	Unmeasured	Not reported	Mytilus californianus	Mussel	Molluscs	Not reported	NR	Not reported	Wild	Static	Salt water	2	Active ingredient	20.7035	AI mg/L	Enzyme(s)	Xenobiotic-transporting ATPase	LOEC	Gill(s)	<	0.05	ECOTOX	0.0625	Day(s)	Carrier or solvent	Acute (Not reported)	NR	0 uM / 50 uM	REPEATED THREE TIMES FOR EACH RESULT, GILLS RINSED PRIOR TO ANALYSIS	Stevenson,C.N., L.A. MacManus-Spencer, T. Luckenbach, R.G. Luthy, and D. Epel	175712	New Perspectives on Perfluorochemical Ecotoxicology: Inhibition and Induction of an Efflux Transporter in the Marine Mussel, Mytilus californianus	Environ. Sci. Technol.40(17): 5580-5585	2006
PFOA	7	335671	2,2,3,3,4,4,5,5,6,6,7,7,8,8,8-Pentadecafluorooctanoic acid	Measured	Not reported	Mytilus viridis	Green Mussel	Molluscs	Not reported	NR	Not reported	Laboratory	Renewal	Salt water	6	Active ingredient	1.12	AI mg/L	Physiology	Neutral red uptake	LOEC	Hemolymph	<	0.05	ECOTOX	14	Day(s)	Concurrent control	Not reported	60-65	0 ug/L / 0.08 ug/L / 1.2 ug/L / 11.4 ug/L / 99 ug/L / 1120 ug/L	SEVEN DAY DEPURATION, TWO REPLICATES	Liu,C., and K.Y. Gin	177106	Immunotoxicity in Green Mussels Under Perfluoroalkyl Substance (PFAS) Exposure: Reversible Response and Response Model Development	Environ. Toxicol. Chem.37(4): 1138-1145	2018
PFOA	7	335671	2,2,3,3,4,4,5,5,6,6,7,7,8,8,8-Pentadecafluorooctanoic acid	Measured	Not reported	Mytilus viridis	Green Mussel	Molluscs	Not reported	NR	Not reported	Laboratory	Renewal	Salt water	6	Active ingredient	1.12	AI mg/L	Immunological	Phagocytosis	NOEC	Hemolymph	<	0.05	ECOTOX	14	Day(s)	Concurrent control	Not reported	60-65	0 ug/L / 0.08 ug/L / 1.2 ug/L / 11.4 ug/L / 99 ug/L / 1120 ug/L	SEVEN DAY DEPURATION, TWO REPLICATES	Liu,C., and K.Y. Gin	177106	Immunotoxicity in Green Mussels Under Perfluoroalkyl Substance (PFAS) Exposure: Reversible Response and Response Model Development	Environ. Toxicol. Chem.37(4): 1138-1145	2018
PFOA	7	335671	2,2,3,3,4,4,5,5,6,6,7,7,8,8,8-Pentadecafluorooctanoic acid	Measured	Not reported	Mytilus viridis	Green Mussel	Molluscs	Not reported	NR	Not reported	Laboratory	Renewal	Salt water	6	Active ingredient	0.099	AI mg/L	Physiology	Neutral red uptake	NOEC	Hemolymph	<	0.05	ECOTOX	14	Day(s)	Concurrent control	Not reported	60-65	0 ug/L / 0.08 ug/L / 1.2 ug/L / 11.4 ug/L / 99 ug/L / 1120 ug/L	SEVEN DAY DEPURATION, TWO REPLICATES	Liu,C., and K.Y. Gin	177106	Immunotoxicity in Green Mussels Under Perfluoroalkyl Substance (PFAS) Exposure: Reversible Response and Response Model Development	Environ. Toxicol. Chem.37(4): 1138-1145	2018
PFOA	7	335671	2,2,3,3,4,4,5,5,6,6,7,7,8,8,8-Pentadecafluorooctanoic acid	Measured	Not reported	Mytilus viridis	Green Mussel	Molluscs	Not reported	NR	Not reported	Laboratory	Renewal	Salt water	6	Active ingredient	1.12	AI mg/L	Cell(s)	Cytotoxicity	NOEC	Hemolymph	<	0.05	ECOTOX	14	Day(s)	Concurrent control	Not reported	60-65	0 ug/L / 0.08 ug/L / 1.2 ug/L / 11.4 ug/L / 99 ug/L / 1120 ug/L	SEVEN DAY DEPURATION, TWO REPLICATES	Liu,C., and K.Y. Gin	177106	Immunotoxicity in Green Mussels Under Perfluoroalkyl Substance (PFAS) Exposure: Reversible Response and Response Model Development	Environ. Toxicol. Chem.37(4): 1138-1145	2018
PFOA	7	335671	2,2,3,3,4,4,5,5,6,6,7,7,8,8,8-Pentadecafluorooctanoic acid	Measured	Not reported	Mytilus viridis	Green Mussel	Molluscs	Not reported	NR	Not reported	Laboratory	Renewal	Salt water	6	Active ingredient	0.0114	AI mg/L	Cell(s)	Cell Viability	NOEC	Hemolymph	<	0.05	ECOTOX	14	Day(s)	Concurrent control	Not reported	60-65	0 ug/L / 0.08 ug/L / 1.2 ug/L / 11.4 ug/L / 99 ug/L / 1120 ug/L	SEVEN DAY DEPURATION, TWO REPLICATES	Liu,C., and K.Y. Gin	177106	Immunotoxicity in Green Mussels Under Perfluoroalkyl Substance (PFAS) Exposure: Reversible Response and Response Model Development	Environ. Toxicol. Chem.37(4): 1138-1145	2018
PFOA	7	335671	2,2,3,3,4,4,5,5,6,6,7,7,8,8,8-Pentadecafluorooctanoic acid	Chemical analysis reported	American Society for Testing and Materials	Cipangopaludina cathayensis	Freshwater Snail	Molluscs	Not reported	NR	Not reported	Laboratory	Static	Fresh water	8	Active ingredient	300	AI mg/L	Mortality	Mortality	NR-ZERO	Not reported		NA	ECOTOX	4	Day(s)	Multiple types of controls were reported by the author	Acute	10	0 mg/L / 0 mg/L / 300.00 mg/L / 420.00 mg/L / 588.00 mg/L / 823.20 mg/L / 1152.48 mg/L / 1613.47 mg/L	THREE REPLICATES	Yang,S., F. Xu, F. Wu, S. Wang, and B. Zheng	175260	Development of PFOS and PFOA Criteria for the Protection of Freshwater Aquatic Life in China	Sci. Total Environ.470/471:677-683	2014
PFOA	7	335671	2,2,3,3,4,4,5,5,6,6,7,7,8,8,8-Pentadecafluorooctanoic acid	Unmeasured	Not reported	Mytilus galloprovincialis	Mediterranean Mussel	Molluscs; Standard Test Species	Embryo	30	Minutes post-fertilization	Laboratory	Static	Salt water	7	Formulation	1e-05	AI mg/L	Development	Normal	NOEC	Not reported	<=	0.05	Author	2	Day(s)	Multiple types of controls were reported by the author	Acute	NR	0 ug/L / 0.01 ug/L / 0.1 ug/L / 1 ug/L / 10 ug/L / 100 ug/L / 1000 ug/L	6 REPLICATES, BIVALVE EMBRYO TOXICITY ASSAY, ARTIFICIAL SEA WATER, 96 WELL MICROPLATE	Fabbri,R., M. Montagna, T. Balbi, E. Raffo, F. Palumbo, and L. Canesi	169855	Adaptation of the Bivalve Embryotoxicity Assay for the High Throughput Screening of Emerging Contaminants in Mytilus galloprovincialis	Mar. Environ. Res.99:1-8	2014
PFOA	7	335671	2,2,3,3,4,4,5,5,6,6,7,7,8,8,8-Pentadecafluorooctanoic acid	Measured	Not coded	Crassostrea gigas	Pacific Oyster	Molluscs; Standard Test Species	Not reported	NR	Not reported	Not reported	Renewal	Salt water	2	Active ingredient	0.0071	AI mg/L	Mortality	Mortality	NR-ZERO	Not reported		NA	ECOTOX	56	Day(s)	Baseline or background control	Chronic (Not coded)				Jeon,J., K. Kannan, H.K. Lim, H.B. Moon, J.S. Ra, and S.D. Kim	150289	Bioaccumulation of Perfluorochemicals in Pacific Oyster Under Different Salinity Gradients	Environ. Sci. Technol.44(7): 2695-2701	2010
PFOA	7	335671	2,2,3,3,4,4,5,5,6,6,7,7,8,8,8-Pentadecafluorooctanoic acid	Measured	Not coded	Crassostrea gigas	Pacific Oyster	Molluscs; Standard Test Species	Not reported	NR	Not reported	Not reported	Renewal	Salt water	2	Active ingredient	0.0067	AI mg/L	Mortality	Mortality	NR-ZERO	Not reported		NA	ECOTOX	56	Day(s)	Baseline or background control	Chronic (Not coded)				Jeon,J., K. Kannan, H.K. Lim, H.B. Moon, J.S. Ra, and S.D. Kim	150289	Bioaccumulation of Perfluorochemicals in Pacific Oyster Under Different Salinity Gradients	Environ. Sci. Technol.44(7): 2695-2701	2010
PFOA	7	335671	2,2,3,3,4,4,5,5,6,6,7,7,8,8,8-Pentadecafluorooctanoic acid	Measured	Not coded	Crassostrea gigas	Pacific Oyster	Molluscs; Standard Test Species	Not reported	NR	Not reported	Not reported	Renewal	Salt water	2	Active ingredient	0.0065	AI mg/L	Mortality	Mortality	NR-ZERO	Not reported		NA	ECOTOX	56	Day(s)	Baseline or background control	Chronic (Not coded)				Jeon,J., K. Kannan, H.K. Lim, H.B. Moon, J.S. Ra, and S.D. Kim	150289	Bioaccumulation of Perfluorochemicals in Pacific Oyster Under Different Salinity Gradients	Environ. Sci. Technol.44(7): 2695-2701	2010
PFOA	7	335671	2,2,3,3,4,4,5,5,6,6,7,7,8,8,8-Pentadecafluorooctanoic acid	Measured	Not coded	Crassostrea gigas	Pacific Oyster	Molluscs; Standard Test Species	Not reported	NR	Not reported	Not reported	Renewal	Salt water	2	Active ingredient	0.0068	AI mg/L	Mortality	Mortality	NR-ZERO	Not reported		NA	ECOTOX	56	Day(s)	Baseline or background control	Chronic (Not coded)				Jeon,J., K. Kannan, H.K. Lim, H.B. Moon, J.S. Ra, and S.D. Kim	150289	Bioaccumulation of Perfluorochemicals in Pacific Oyster Under Different Salinity Gradients	Environ. Sci. Technol.44(7): 2695-2701	2010
PFOA	7	335671	2,2,3,3,4,4,5,5,6,6,7,7,8,8,8-Pentadecafluorooctanoic acid	Measured	Not reported	Perna viridis	Green Mussel	Molluscs; U.S. Invasive Species	Not reported	NR	Not reported	Laboratory	Renewal	Salt water	6	Active ingredient	0.594	AI mg/L	Genetics	Genetics, general	EC50	Not reported		NA	Author	7	Day(s)	Concurrent control	Not reported	60-65	0 ug/L / 0.08 ug/L / 0.95 ug/L / 9.1 ug/L / 93 ug/L / 950 ug/L	TWO REPLICATES	Liu,C., V.W.C. Chang, K.Y.H. Gin, and V.T. Nguyen	175715	Genotoxicity of Perfluorinated Chemicals (PFCs) to the Green Mussel (Perna viridis)	Sci. Total Environ.487:117-122	2014
PFOA	7	335671	2,2,3,3,4,4,5,5,6,6,7,7,8,8,8-Pentadecafluorooctanoic acid	Measured	Not reported	Perna viridis	Green Mussel	Molluscs; U.S. Invasive Species	Not reported	NR	Not reported	Laboratory	Renewal	Salt water	6	Active ingredient	0.95	AI mg/L	Genetics	Genetics, general	LOEC	Hemolymph	<	0.05	ECOTOX	7	Day(s)	Concurrent control	Not reported	60-65	0 ug/L / 0.08 ug/L / 0.95 ug/L / 9.1 ug/L / 93 ug/L / 950 ug/L	TWO REPLICATES	Liu,C., V.W.C. Chang, K.Y.H. Gin, and V.T. Nguyen	175715	Genotoxicity of Perfluorinated Chemicals (PFCs) to the Green Mussel (Perna viridis)	Sci. Total Environ.487:117-122	2014
PFOA	7	335671	2,2,3,3,4,4,5,5,6,6,7,7,8,8,8-Pentadecafluorooctanoic acid	Measured	Not reported	Perna viridis	Green Mussel	Molluscs; U.S. Invasive Species	Not reported	NR	Not reported	Laboratory	Renewal	Salt water	7	Active ingredient	1.12	AI mg/L	Enzyme(s)	Glutathione peroxidase	LOEC	Soft tissue	<	0.05	ECOTOX	7	Day(s)	Concurrent control	Not reported	NR	0 ug/L / 0.08 ug/L / 1.2 ug/L / 11.4 ug/L / 99 ug/L / 1120 ug/L / 9630 ug/L		Liu,C., V.W.C. Chang, and K.Y.H. Gin	175762	Oxidative Toxicity of Perfluorinated Chemicals in Green Mussel and Bioaccumulation Factor Dependent Quantitative Structure-Activity Relationship	Environ. Toxicol. Chem.33(10): 2323-2332	2014
PFOA	7	335671	2,2,3,3,4,4,5,5,6,6,7,7,8,8,8-Pentadecafluorooctanoic acid	Measured	Not reported	Perna viridis	Green Mussel	Molluscs; U.S. Invasive Species	Not reported	NR	Not reported	Laboratory	Renewal	Salt water	6	Active ingredient	0.95	AI mg/L	Genetics	Chromosomal breaks	LOEC	Hemolymph	<	0.05	ECOTOX	7	Day(s)	Concurrent control	Not reported	60-65	0 ug/L / 0.08 ug/L / 0.95 ug/L / 9.1 ug/L / 93 ug/L / 950 ug/L	TWO REPLICATES	Liu,C., V.W.C. Chang, K.Y.H. Gin, and V.T. Nguyen	175715	Genotoxicity of Perfluorinated Chemicals (PFCs) to the Green Mussel (Perna viridis)	Sci. Total Environ.487:117-122	2014
PFOA	7	335671	2,2,3,3,4,4,5,5,6,6,7,7,8,8,8-Pentadecafluorooctanoic acid	Measured	Not reported	Perna viridis	Green Mussel	Molluscs; U.S. Invasive Species	Not reported	NR	Not reported	Laboratory	Renewal	Salt water	6	Active ingredient	0.093	AI mg/L	Genetics	Genetics, general	NOEC	Hemolymph	<	0.05	ECOTOX	7	Day(s)	Concurrent control	Not reported	60-65	0 ug/L / 0.08 ug/L / 0.95 ug/L / 9.1 ug/L / 93 ug/L / 950 ug/L	TWO REPLICATES	Liu,C., V.W.C. Chang, K.Y.H. Gin, and V.T. Nguyen	175715	Genotoxicity of Perfluorinated Chemicals (PFCs) to the Green Mussel (Perna viridis)	Sci. Total Environ.487:117-122	2014
PFOA	7	335671	2,2,3,3,4,4,5,5,6,6,7,7,8,8,8-Pentadecafluorooctanoic acid	Measured	Not reported	Perna viridis	Green Mussel	Molluscs; U.S. Invasive Species	Not reported	NR	Not reported	Laboratory	Renewal	Salt water	6	Active ingredient	0.95	AI mg/L	Genetics	Apoptosis, programmed cell death, DNA fragmentation	NOEC	Hemolymph	<	0.05	ECOTOX	7	Day(s)	Concurrent control	Not reported	60-65	0 ug/L / 0.08 ug/L / 0.95 ug/L / 9.1 ug/L / 93 ug/L / 950 ug/L	TWO REPLICATES	Liu,C., V.W.C. Chang, K.Y.H. Gin, and V.T. Nguyen	175715	Genotoxicity of Perfluorinated Chemicals (PFCs) to the Green Mussel (Perna viridis)	Sci. Total Environ.487:117-122	2014
PFOA	7	335671	2,2,3,3,4,4,5,5,6,6,7,7,8,8,8-Pentadecafluorooctanoic acid	Measured	Not reported	Perna viridis	Green Mussel	Molluscs; U.S. Invasive Species	Not reported	NR	Not reported	Laboratory	Renewal	Salt water	7	Active ingredient	0.099	AI mg/L	Enzyme(s)	Glutathione peroxidase	NOEC	Soft tissue	<	0.05	ECOTOX	7	Day(s)	Concurrent control	Not reported	NR	0 ug/L / 0.08 ug/L / 1.2 ug/L / 11.4 ug/L / 99 ug/L / 1120 ug/L / 9630 ug/L		Liu,C., V.W.C. Chang, and K.Y.H. Gin	175762	Oxidative Toxicity of Perfluorinated Chemicals in Green Mussel and Bioaccumulation Factor Dependent Quantitative Structure-Activity Relationship	Environ. Toxicol. Chem.33(10): 2323-2332	2014
PFOA	7	335671	2,2,3,3,4,4,5,5,6,6,7,7,8,8,8-Pentadecafluorooctanoic acid	Measured	Not reported	Perna viridis	Green Mussel	Molluscs; U.S. Invasive Species	Not reported	NR	Not reported	Laboratory	Renewal	Salt water	6	Active ingredient	0.093	AI mg/L	Genetics	Chromosomal breaks	NOEC	Hemolymph	<	0.05	ECOTOX	7	Day(s)	Concurrent control	Not reported	60-65	0 ug/L / 0.08 ug/L / 0.95 ug/L / 9.1 ug/L / 93 ug/L / 950 ug/L	TWO REPLICATES	Liu,C., V.W.C. Chang, K.Y.H. Gin, and V.T. Nguyen	175715	Genotoxicity of Perfluorinated Chemicals (PFCs) to the Green Mussel (Perna viridis)	Sci. Total Environ.487:117-122	2014
PFOA	7	335671	2,2,3,3,4,4,5,5,6,6,7,7,8,8,8-Pentadecafluorooctanoic acid	Measured	Not reported	Perna viridis	Green Mussel	Molluscs; U.S. Invasive Species	Not reported	NR	Not reported	Laboratory	Renewal	Salt water	7	Active ingredient	NR	AI mg/L	Enzyme(s)	Catalase	NR	Soft tissue		NR	Not reported	7	Day(s)	Concurrent control	Not reported	NR	0 ug/L / 0.08 ug/L / 1.2 ug/L / 11.4 ug/L / 99 ug/L / 1120 ug/L / 9630 ug/L		Liu,C., V.W.C. Chang, and K.Y.H. Gin	175762	Oxidative Toxicity of Perfluorinated Chemicals in Green Mussel and Bioaccumulation Factor Dependent Quantitative Structure-Activity Relationship	Environ. Toxicol. Chem.33(10): 2323-2332	2014
PFOA	7	335671	2,2,3,3,4,4,5,5,6,6,7,7,8,8,8-Pentadecafluorooctanoic acid	Measured	Not reported	Perna viridis	Green Mussel	Molluscs; U.S. Invasive Species	Not reported	NR	Not reported	Laboratory	Renewal	Salt water	7	Active ingredient	NR	AI mg/L	Genetics	Olive tail moment	NR	Hemolymph		NR	Not reported	7	Day(s)	Concurrent control	Not reported	NR	0 ug/L / 0.08 ug/L / 1.2 ug/L / 11.4 ug/L / 99 ug/L / 1120 ug/L / 9630 ug/L		Liu,C., V.W.C. Chang, and K.Y.H. Gin	175762	Oxidative Toxicity of Perfluorinated Chemicals in Green Mussel and Bioaccumulation Factor Dependent Quantitative Structure-Activity Relationship	Environ. Toxicol. Chem.33(10): 2323-2332	2014
PFOA	7	335671	2,2,3,3,4,4,5,5,6,6,7,7,8,8,8-Pentadecafluorooctanoic acid	Measured	Not reported	Perna viridis	Green Mussel	Molluscs; U.S. Invasive Species	Not reported	NR	Not reported	Laboratory	Renewal	Salt water	7	Active ingredient	NR	AI mg/L	Enzyme(s)	Glutathione S-transferase	NR	Soft tissue		NR	Not reported	7	Day(s)	Concurrent control	Not reported	NR	0 ug/L / 0.08 ug/L / 1.2 ug/L / 11.4 ug/L / 99 ug/L / 1120 ug/L / 9630 ug/L		Liu,C., V.W.C. Chang, and K.Y.H. Gin	175762	Oxidative Toxicity of Perfluorinated Chemicals in Green Mussel and Bioaccumulation Factor Dependent Quantitative Structure-Activity Relationship	Environ. Toxicol. Chem.33(10): 2323-2332	2014
PFOA	7	335671	2,2,3,3,4,4,5,5,6,6,7,7,8,8,8-Pentadecafluorooctanoic acid	Measured	Not reported	Perna viridis	Green Mussel	Molluscs; U.S. Invasive Species	Not reported	NR	Not reported	Laboratory	Renewal	Salt water	7	Active ingredient	NR	AI mg/L	Enzyme(s)	Superoxide dismutase (SOD) enzyme activity	NR	Soft tissue		NR	Not reported	7	Day(s)	Concurrent control	Not reported	NR	0 ug/L / 0.08 ug/L / 1.2 ug/L / 11.4 ug/L / 99 ug/L / 1120 ug/L / 9630 ug/L		Liu,C., V.W.C. Chang, and K.Y.H. Gin	175762	Oxidative Toxicity of Perfluorinated Chemicals in Green Mussel and Bioaccumulation Factor Dependent Quantitative Structure-Activity Relationship	Environ. Toxicol. Chem.33(10): 2323-2332	2014
PFOA	7	335671	2,2,3,3,4,4,5,5,6,6,7,7,8,8,8-Pentadecafluorooctanoic acid	Measured	Not reported	Perna viridis	Green Mussel	Molluscs; U.S. Invasive Species	Not reported	NR	Not reported	Laboratory	Renewal	Salt water	7	Active ingredient	NR	AI mg/L	Physiology	Lipid peroxidation	NR	Hemolymph		NR	Not reported	7	Day(s)	Concurrent control	Not reported	NR	0 ug/L / 0.08 ug/L / 1.2 ug/L / 11.4 ug/L / 99 ug/L / 1120 ug/L / 9630 ug/L		Liu,C., V.W.C. Chang, and K.Y.H. Gin	175762	Oxidative Toxicity of Perfluorinated Chemicals in Green Mussel and Bioaccumulation Factor Dependent Quantitative Structure-Activity Relationship	Environ. Toxicol. Chem.33(10): 2323-2332	2014
PFOA	7	335671	2,2,3,3,4,4,5,5,6,6,7,7,8,8,8-Pentadecafluorooctanoic acid	Chemical analysis reported	American Society for Testing and Materials	Limnodrilus hoffmeisteri	Tubificid Worm, Oligochaete	Worms	Not reported	NR	Not reported	Laboratory	Static	Fresh water	8	Active ingredient	568.2	AI mg/L	Mortality	Mortality	LC50	Not reported		NA	Author	4	Day(s)	Multiple types of controls were reported by the author	Acute	10	0 mg/L / 0 mg/L / 300.00 mg/L / 390.00 mg/L / 507.00 mg/L / 659.10 mg/L / 856.83 mg/L / 1113.88 mg/L	THREE REPLICATES	Yang,S., F. Xu, F. Wu, S. Wang, and B. Zheng	175260	Development of PFOS and PFOA Criteria for the Protection of Freshwater Aquatic Life in China	Sci. Total Environ.470/471:677-683	2014
PFOA	7	335671	2,2,3,3,4,4,5,5,6,6,7,7,8,8,8-Pentadecafluorooctanoic acid	Unmeasured	Not reported	Dugesia japonica	Flatworm	Worms	Not reported	NR	Not reported	Wild	Renewal	Fresh water	8	Active ingredient	41.09	AI mg/L	Mortality	Mortality	LC50	Not reported		NA	Author	3	Day(s)	Carrier or solvent	Acute	30	0 mg/L / 10 mg/L / 30 mg/L / 35 mg/L / 40 mg/L / 45 mg/L / 50 mg/L / 55 mg/L	THREE REPLICATES	Yuan,Z., J. Zhang, Y. Zhang, H. Zhen, and Y. Sun	177055	The Effect of Perfluorooctanoic Acid on the Planarian Dugesia japonica	Pol. J. Environ. Stud.24(2): 801-807	2015
PFOA	7	335671	2,2,3,3,4,4,5,5,6,6,7,7,8,8,8-Pentadecafluorooctanoic acid	Unmeasured	Not reported	Dugesia japonica	Flatworm	Worms	Not reported	NR	Not reported	Wild	Renewal	Fresh water	8	Active ingredient	42.94	AI mg/L	Mortality	Mortality	LC50	Not reported		NA	Author	2	Day(s)	Carrier or solvent	Acute	30	0 mg/L / 10 mg/L / 30 mg/L / 35 mg/L / 40 mg/L / 45 mg/L / 50 mg/L / 55 mg/L	THREE REPLICATES	Yuan,Z., J. Zhang, Y. Zhang, H. Zhen, and Y. Sun	177055	The Effect of Perfluorooctanoic Acid on the Planarian Dugesia japonica	Pol. J. Environ. Stud.24(2): 801-807	2015
PFOA	7	335671	2,2,3,3,4,4,5,5,6,6,7,7,8,8,8-Pentadecafluorooctanoic acid	Unmeasured	Not reported	Dugesia japonica	Flatworm	Worms	Not reported	NR	Not reported	Wild	Renewal	Fresh water	8	Active ingredient	45.17	AI mg/L	Mortality	Mortality	LC50	Not reported		NA	Author	1	Day(s)	Carrier or solvent	Acute	30	0 mg/L / 10 mg/L / 30 mg/L / 35 mg/L / 40 mg/L / 45 mg/L / 50 mg/L / 55 mg/L	THREE REPLICATES	Yuan,Z., J. Zhang, Y. Zhang, H. Zhen, and Y. Sun	177055	The Effect of Perfluorooctanoic Acid on the Planarian Dugesia japonica	Pol. J. Environ. Stud.24(2): 801-807	2015
PFOA	7	335671	2,2,3,3,4,4,5,5,6,6,7,7,8,8,8-Pentadecafluorooctanoic acid	Unmeasured	Not reported	Dugesia japonica	Flatworm	Worms	Not reported	NR	Not reported	Wild	Renewal	Fresh water	8	Active ingredient	39.35	AI mg/L	Mortality	Mortality	LC50	Not reported		NA	Author	4	Day(s)	Carrier or solvent	Acute	30	0 mg/L / 10 mg/L / 30 mg/L / 35 mg/L / 40 mg/L / 45 mg/L / 50 mg/L / 55 mg/L	THREE REPLICATES	Yuan,Z., J. Zhang, Y. Zhang, H. Zhen, and Y. Sun	177055	The Effect of Perfluorooctanoic Acid on the Planarian Dugesia japonica	Pol. J. Environ. Stud.24(2): 801-807	2015
PFOA	7	335671	2,2,3,3,4,4,5,5,6,6,7,7,8,8,8-Pentadecafluorooctanoic acid	Unmeasured	Not reported	Dugesia japonica	Flatworm	Worms	Not reported	NR	Not reported	Wild	Static	Fresh water	2	Formulation	15	AI mg/L	Enzyme(s)	Cytochrome C-oxidase	LOEC	Whole organism	<	0.01	ECOTOX	3	Day(s)	Concurrent control	Acute (Not reported)	100	0 mg/L / 15 mg/L	3 REPLICATES	Yuan,Z., J. Zhang, C. Tu, Z. Wang, and W. Xin	175665	The Protective Effect of Blueberry Anthocyanins Against Perfluorooctanoic Acid-Induced Disturbance in Planarian (Dugesia japonica)	Ecotoxicol. Environ. Saf.127:170-174	2016
PFOA	7	335671	2,2,3,3,4,4,5,5,6,6,7,7,8,8,8-Pentadecafluorooctanoic acid	Unmeasured	Not reported	Dugesia japonica	Flatworm	Worms	Not reported	NR	Not reported	Wild	Renewal	Fresh water	2	Formulation	15	AI mg/L	Biochemistry	Glutathione disulfide (oxidized glutathione)	LOEC	Whole organism	<	0.01	ECOTOX	10	Day(s)	Carrier or solvent	Acute (Not reported)	120	0 mg/L / 15 mg/L	THREE REPLICATES	Zhang,J., B. Wang, B. Zhao, Y. Li, X. Zhao, and Z. Yuan	178340	Blueberry Anthocyanin Alleviate Perfluorooctanoic Acid-Induced Toxicity in Planarian (Dugesia japonica) by Regulating Oxidative Stress Biomarkers, ATP Contents, DNA Methylation and mRNA Expression	Environ. Pollut.245:957-964	2019
PFOA	7	335671	2,2,3,3,4,4,5,5,6,6,7,7,8,8,8-Pentadecafluorooctanoic acid	Unmeasured	Not reported	Dugesia japonica	Flatworm	Worms	Not reported	NR	Not reported	Wild	Renewal	Fresh water	2	Formulation	15	AI mg/L	Genetics	DNA (cytosine-5-)-methyltransferase 1 mRNA	LOEC	Whole organism	<	0.01	ECOTOX	3	Day(s)	Carrier or solvent	Acute (Not reported)	120	0 mg/L / 15 mg/L	THREE REPLICATES	Zhang,J., B. Wang, B. Zhao, Y. Li, X. Zhao, and Z. Yuan	178340	Blueberry Anthocyanin Alleviate Perfluorooctanoic Acid-Induced Toxicity in Planarian (Dugesia japonica) by Regulating Oxidative Stress Biomarkers, ATP Contents, DNA Methylation and mRNA Expression	Environ. Pollut.245:957-964	2019
PFOA	7	335671	2,2,3,3,4,4,5,5,6,6,7,7,8,8,8-Pentadecafluorooctanoic acid	Unmeasured	Not reported	Dugesia japonica	Flatworm	Worms	Not reported	NR	Not reported	Wild	Renewal	Fresh water	2	Formulation	15	AI mg/L	Enzyme(s)	Glutathione S-transferase	LOEC	Whole organism	<	0.01	ECOTOX	10	Day(s)	Carrier or solvent	Acute (Not reported)	120	0 mg/L / 15 mg/L	THREE REPLICATES	Zhang,J., B. Wang, B. Zhao, Y. Li, X. Zhao, and Z. Yuan	178340	Blueberry Anthocyanin Alleviate Perfluorooctanoic Acid-Induced Toxicity in Planarian (Dugesia japonica) by Regulating Oxidative Stress Biomarkers, ATP Contents, DNA Methylation and mRNA Expression	Environ. Pollut.245:957-964	2019
PFOA	7	335671	2,2,3,3,4,4,5,5,6,6,7,7,8,8,8-Pentadecafluorooctanoic acid	Unmeasured	Not reported	Dugesia japonica	Flatworm	Worms	Not reported	NR	Not reported	Wild	Renewal	Fresh water	2	Formulation	15	AI mg/L	Genetics	Na+ K+ ATPase mRNA	LOEC	Whole organism	<	0.01	ECOTOX	7	Day(s)	Carrier or solvent	Acute (Not reported)	120	0 mg/L / 15 mg/L	THREE REPLICATES	Zhang,J., B. Wang, B. Zhao, Y. Li, X. Zhao, and Z. Yuan	178340	Blueberry Anthocyanin Alleviate Perfluorooctanoic Acid-Induced Toxicity in Planarian (Dugesia japonica) by Regulating Oxidative Stress Biomarkers, ATP Contents, DNA Methylation and mRNA Expression	Environ. Pollut.245:957-964	2019
PFOA	7	335671	2,2,3,3,4,4,5,5,6,6,7,7,8,8,8-Pentadecafluorooctanoic acid	Unmeasured	Not reported	Dugesia japonica	Flatworm	Worms	Not reported	NR	Not reported	Wild	Renewal	Fresh water	2	Formulation	15	AI mg/L	Genetics	Glutathione S-transferase mRNA	LOEC	Whole organism	<	0.01	ECOTOX	7	Day(s)	Carrier or solvent	Acute (Not reported)	120	0 mg/L / 15 mg/L	THREE REPLICATES	Zhang,J., B. Wang, B. Zhao, Y. Li, X. Zhao, and Z. Yuan	178340	Blueberry Anthocyanin Alleviate Perfluorooctanoic Acid-Induced Toxicity in Planarian (Dugesia japonica) by Regulating Oxidative Stress Biomarkers, ATP Contents, DNA Methylation and mRNA Expression	Environ. Pollut.245:957-964	2019
PFOA	7	335671	2,2,3,3,4,4,5,5,6,6,7,7,8,8,8-Pentadecafluorooctanoic acid	Unmeasured	Not reported	Dugesia japonica	Flatworm	Worms	Not reported	NR	Not reported	Wild	Renewal	Fresh water	2	Formulation	15	AI mg/L	Genetics	DNA methylation	LOEC	Whole organism	<	0.01	ECOTOX	10	Day(s)	Carrier or solvent	Acute (Not reported)	120	0 mg/L / 15 mg/L	THREE REPLICATES	Zhang,J., B. Wang, B. Zhao, Y. Li, X. Zhao, and Z. Yuan	178340	Blueberry Anthocyanin Alleviate Perfluorooctanoic Acid-Induced Toxicity in Planarian (Dugesia japonica) by Regulating Oxidative Stress Biomarkers, ATP Contents, DNA Methylation and mRNA Expression	Environ. Pollut.245:957-964	2019
PFOA	7	335671	2,2,3,3,4,4,5,5,6,6,7,7,8,8,8-Pentadecafluorooctanoic acid	Unmeasured	Not reported	Dugesia japonica	Flatworm	Worms	Not reported	NR	Not reported	Wild	Renewal	Fresh water	2	Formulation	15	AI mg/L	Enzyme(s)	Adenosine triphosphatase activity	LOEC	Mitochondria	<	0.05	ECOTOX	3	Day(s)	Carrier or solvent	Acute (Not reported)	120	0 mg/L / 15 mg/L	THREE REPLICATES	Zhang,J., B. Wang, B. Zhao, Y. Li, X. Zhao, and Z. Yuan	178340	Blueberry Anthocyanin Alleviate Perfluorooctanoic Acid-Induced Toxicity in Planarian (Dugesia japonica) by Regulating Oxidative Stress Biomarkers, ATP Contents, DNA Methylation and mRNA Expression	Environ. Pollut.245:957-964	2019
PFOA	7	335671	2,2,3,3,4,4,5,5,6,6,7,7,8,8,8-Pentadecafluorooctanoic acid	Unmeasured	Not reported	Dugesia japonica	Flatworm	Worms	Not reported	NR	Not reported	Wild	Renewal	Fresh water	2	Formulation	15	AI mg/L	Biochemistry	Glutathione (reduced glutathione)	LOEC	Whole organism	<	0.01	ECOTOX	3	Day(s)	Carrier or solvent	Acute (Not reported)	120	0 mg/L / 15 mg/L	THREE REPLICATES	Zhang,J., B. Wang, B. Zhao, Y. Li, X. Zhao, and Z. Yuan	178340	Blueberry Anthocyanin Alleviate Perfluorooctanoic Acid-Induced Toxicity in Planarian (Dugesia japonica) by Regulating Oxidative Stress Biomarkers, ATP Contents, DNA Methylation and mRNA Expression	Environ. Pollut.245:957-964	2019
PFOA	7	335671	2,2,3,3,4,4,5,5,6,6,7,7,8,8,8-Pentadecafluorooctanoic acid	Unmeasured	Not reported	Dugesia japonica	Flatworm	Worms	Not reported	NR	Not reported	Wild	Renewal	Fresh water	2	Formulation	15	AI mg/L	Genetics	Na+ K+ ATPase mRNA	LOEC	Whole organism	<	0.01	ECOTOX	10	Day(s)	Carrier or solvent	Acute (Not reported)	120	0 mg/L / 15 mg/L	THREE REPLICATES	Zhang,J., B. Wang, B. Zhao, Y. Li, X. Zhao, and Z. Yuan	178340	Blueberry Anthocyanin Alleviate Perfluorooctanoic Acid-Induced Toxicity in Planarian (Dugesia japonica) by Regulating Oxidative Stress Biomarkers, ATP Contents, DNA Methylation and mRNA Expression	Environ. Pollut.245:957-964	2019
PFOA	7	335671	2,2,3,3,4,4,5,5,6,6,7,7,8,8,8-Pentadecafluorooctanoic acid	Unmeasured	Not reported	Dugesia japonica	Flatworm	Worms	Not reported	NR	Not reported	Wild	Renewal	Fresh water	2	Formulation	15	AI mg/L	Genetics	Glutathione reductase mRNA	LOEC	Whole organism	<	0.01	ECOTOX	10	Day(s)	Carrier or solvent	Acute (Not reported)	120	0 mg/L / 15 mg/L	THREE REPLICATES	Zhang,J., B. Wang, B. Zhao, Y. Li, X. Zhao, and Z. Yuan	178340	Blueberry Anthocyanin Alleviate Perfluorooctanoic Acid-Induced Toxicity in Planarian (Dugesia japonica) by Regulating Oxidative Stress Biomarkers, ATP Contents, DNA Methylation and mRNA Expression	Environ. Pollut.245:957-964	2019
PFOA	7	335671	2,2,3,3,4,4,5,5,6,6,7,7,8,8,8-Pentadecafluorooctanoic acid	Unmeasured	Not reported	Dugesia japonica	Flatworm	Worms	Not reported	NR	Not reported	Wild	Renewal	Fresh water	2	Formulation	15	AI mg/L	Enzyme(s)	Glutathione S-transferase	LOEC	Whole organism	<	0.05	ECOTOX	3	Day(s)	Carrier or solvent	Acute (Not reported)	120	0 mg/L / 15 mg/L	THREE REPLICATES	Zhang,J., B. Wang, B. Zhao, Y. Li, X. Zhao, and Z. Yuan	178340	Blueberry Anthocyanin Alleviate Perfluorooctanoic Acid-Induced Toxicity in Planarian (Dugesia japonica) by Regulating Oxidative Stress Biomarkers, ATP Contents, DNA Methylation and mRNA Expression	Environ. Pollut.245:957-964	2019
PFOA	7	335671	2,2,3,3,4,4,5,5,6,6,7,7,8,8,8-Pentadecafluorooctanoic acid	Unmeasured	Not reported	Dugesia japonica	Flatworm	Worms	Not reported	NR	Not reported	Wild	Renewal	Fresh water	5	Active ingredient	5	AI mg/L	Genetics	Forkhead box D transcription factor mRNA	LOEC	Whole organism	<	0.01	ECOTOX	4	Day(s)	Carrier or solvent	Acute (Not reported)	10	0 mg/L / 0.5 mg/L / 5 mg/L / 10 mg/L / 20 mg/L	THREE REPLICATES, BETA-ACTIN GENE USED AS AN INTERNAL REFERENCE GENE	Yuan,Z., J. Zhang, B. Zhao, Z. Miao, and X. Wu	176960	Effects of Perfluorooctanoic Acid on Neural Genes Expression and Neuronal Morphology in the Planarian Dugesia japonica	Chem. Ecol.32(6): 575-582	2016
PFOA	7	335671	2,2,3,3,4,4,5,5,6,6,7,7,8,8,8-Pentadecafluorooctanoic acid	Unmeasured	Not reported	Dugesia japonica	Flatworm	Worms	Not reported	NR	Not reported	Wild	Renewal	Fresh water	5	Active ingredient	0.5	AI mg/L	Genetics	Forkhead box D transcription factor mRNA	LOEC	Whole organism	<	0.05	ECOTOX	1	Day(s)	Carrier or solvent	Acute (Not reported)	10	0 mg/L / 0.5 mg/L / 5 mg/L / 10 mg/L / 20 mg/L	THREE REPLICATES, BETA-ACTIN GENE USED AS AN INTERNAL REFERENCE GENE	Yuan,Z., J. Zhang, B. Zhao, Z. Miao, and X. Wu	176960	Effects of Perfluorooctanoic Acid on Neural Genes Expression and Neuronal Morphology in the Planarian Dugesia japonica	Chem. Ecol.32(6): 575-582	2016
PFOA	7	335671	2,2,3,3,4,4,5,5,6,6,7,7,8,8,8-Pentadecafluorooctanoic acid	Unmeasured	Not reported	Dugesia japonica	Flatworm	Worms	Not reported	NR	Not reported	Wild	Renewal	Fresh water	5	Active ingredient	0.5	AI mg/L	Genetics	Orthodenticle A mRNA	LOEC	Whole organism	<	0.01	ECOTOX	10	Day(s)	Carrier or solvent	Acute (Not reported)	10	0 mg/L / 0.5 mg/L / 5 mg/L / 10 mg/L / 20 mg/L	THREE REPLICATES, BETA-ACTIN GENE USED AS AN INTERNAL REFERENCE GENE	Yuan,Z., J. Zhang, B. Zhao, Z. Miao, and X. Wu	176960	Effects of Perfluorooctanoic Acid on Neural Genes Expression and Neuronal Morphology in the Planarian Dugesia japonica	Chem. Ecol.32(6): 575-582	2016
PFOA	7	335671	2,2,3,3,4,4,5,5,6,6,7,7,8,8,8-Pentadecafluorooctanoic acid	Unmeasured	Not reported	Dugesia japonica	Flatworm	Worms	Not reported	NR	Not reported	Wild	Renewal	Fresh water	5	Active ingredient	20	AI mg/L	Genetics	Orthodenticle A mRNA	LOEC	Whole organism	<	0.01	ECOTOX	1	Day(s)	Carrier or solvent	Acute (Not reported)	10	0 mg/L / 0.5 mg/L / 5 mg/L / 10 mg/L / 20 mg/L	THREE REPLICATES, BETA-ACTIN GENE USED AS AN INTERNAL REFERENCE GENE	Yuan,Z., J. Zhang, B. Zhao, Z. Miao, and X. Wu	176960	Effects of Perfluorooctanoic Acid on Neural Genes Expression and Neuronal Morphology in the Planarian Dugesia japonica	Chem. Ecol.32(6): 575-582	2016
PFOA	7	335671	2,2,3,3,4,4,5,5,6,6,7,7,8,8,8-Pentadecafluorooctanoic acid	Unmeasured	Not reported	Dugesia japonica	Flatworm	Worms	Not reported	NR	Not reported	Wild	Renewal	Fresh water	2	Formulation	15	AI mg/L	Genetics	DNA methylation	LOEC	Whole organism	<	0.01	ECOTOX	3	Day(s)	Carrier or solvent	Acute (Not reported)	120	0 mg/L / 15 mg/L	THREE REPLICATES	Zhang,J., B. Wang, B. Zhao, Y. Li, X. Zhao, and Z. Yuan	178340	Blueberry Anthocyanin Alleviate Perfluorooctanoic Acid-Induced Toxicity in Planarian (Dugesia japonica) by Regulating Oxidative Stress Biomarkers, ATP Contents, DNA Methylation and mRNA Expression	Environ. Pollut.245:957-964	2019
PFOA	7	335671	2,2,3,3,4,4,5,5,6,6,7,7,8,8,8-Pentadecafluorooctanoic acid	Unmeasured	Not reported	Dugesia japonica	Flatworm	Worms	Not reported	NR	Not reported	Wild	Static	Fresh water	2	Formulation	15	AI mg/L	Enzyme(s)	Cytochrome C-oxidase	LOEC	Whole organism	<	0.01	ECOTOX	7	Day(s)	Concurrent control	Acute (Not reported)	100	0 mg/L / 15 mg/L	3 REPLICATES	Yuan,Z., J. Zhang, C. Tu, Z. Wang, and W. Xin	175665	The Protective Effect of Blueberry Anthocyanins Against Perfluorooctanoic Acid-Induced Disturbance in Planarian (Dugesia japonica)	Ecotoxicol. Environ. Saf.127:170-174	2016
PFOA	7	335671	2,2,3,3,4,4,5,5,6,6,7,7,8,8,8-Pentadecafluorooctanoic acid	Unmeasured	Not reported	Dugesia japonica	Flatworm	Worms	Not reported	NR	Not reported	Wild	Renewal	Fresh water	2	Formulation	15	AI mg/L	Genetics	DNA methylation	LOEC	Whole organism	<	0.01	ECOTOX	3	Day(s)	Carrier or solvent	Acute (Not reported)	120	0 mg/L / 15 mg/L	THREE REPLICATES	Zhang,J., B. Wang, B. Zhao, Y. Li, X. Zhao, and Z. Yuan	178340	Blueberry Anthocyanin Alleviate Perfluorooctanoic Acid-Induced Toxicity in Planarian (Dugesia japonica) by Regulating Oxidative Stress Biomarkers, ATP Contents, DNA Methylation and mRNA Expression	Environ. Pollut.245:957-964	2019
PFOA	7	335671	2,2,3,3,4,4,5,5,6,6,7,7,8,8,8-Pentadecafluorooctanoic acid	Unmeasured	Not reported	Dugesia japonica	Flatworm	Worms	Not reported	NR	Not reported	Wild	Renewal	Fresh water	2	Formulation	15	AI mg/L	Genetics	Na+ K+ ATPase mRNA	LOEC	Whole organism	<	0.01	ECOTOX	3	Day(s)	Carrier or solvent	Acute (Not reported)	120	0 mg/L / 15 mg/L	THREE REPLICATES	Zhang,J., B. Wang, B. Zhao, Y. Li, X. Zhao, and Z. Yuan	178340	Blueberry Anthocyanin Alleviate Perfluorooctanoic Acid-Induced Toxicity in Planarian (Dugesia japonica) by Regulating Oxidative Stress Biomarkers, ATP Contents, DNA Methylation and mRNA Expression	Environ. Pollut.245:957-964	2019
PFOA	7	335671	2,2,3,3,4,4,5,5,6,6,7,7,8,8,8-Pentadecafluorooctanoic acid	Unmeasured	Not reported	Dugesia japonica	Flatworm	Worms	Not reported	NR	Not reported	Wild	Renewal	Fresh water	2	Formulation	15	AI mg/L	Genetics	Glutathione Peroxidase mRNA	LOEC	Whole organism	<	0.01	ECOTOX	3	Day(s)	Carrier or solvent	Acute (Not reported)	120	0 mg/L / 15 mg/L	THREE REPLICATES	Zhang,J., B. Wang, B. Zhao, Y. Li, X. Zhao, and Z. Yuan	178340	Blueberry Anthocyanin Alleviate Perfluorooctanoic Acid-Induced Toxicity in Planarian (Dugesia japonica) by Regulating Oxidative Stress Biomarkers, ATP Contents, DNA Methylation and mRNA Expression	Environ. Pollut.245:957-964	2019
PFOA	7	335671	2,2,3,3,4,4,5,5,6,6,7,7,8,8,8-Pentadecafluorooctanoic acid	Unmeasured	Not reported	Dugesia japonica	Flatworm	Worms	Not reported	NR	Not reported	Wild	Renewal	Fresh water	2	Formulation	15	AI mg/L	Genetics	Glutathione Peroxidase mRNA	LOEC	Whole organism	<	0.01	ECOTOX	7	Day(s)	Carrier or solvent	Acute (Not reported)	120	0 mg/L / 15 mg/L	THREE REPLICATES	Zhang,J., B. Wang, B. Zhao, Y. Li, X. Zhao, and Z. Yuan	178340	Blueberry Anthocyanin Alleviate Perfluorooctanoic Acid-Induced Toxicity in Planarian (Dugesia japonica) by Regulating Oxidative Stress Biomarkers, ATP Contents, DNA Methylation and mRNA Expression	Environ. Pollut.245:957-964	2019
PFOA	7	335671	2,2,3,3,4,4,5,5,6,6,7,7,8,8,8-Pentadecafluorooctanoic acid	Unmeasured	Not reported	Dugesia japonica	Flatworm	Worms	Not reported	NR	Not reported	Wild	Renewal	Fresh water	2	Formulation	15	AI mg/L	Genetics	DNA (cytosine-5-)-methyltransferase 1 mRNA	LOEC	Whole organism	<	0.01	ECOTOX	7	Day(s)	Carrier or solvent	Acute (Not reported)	120	0 mg/L / 15 mg/L	THREE REPLICATES	Zhang,J., B. Wang, B. Zhao, Y. Li, X. Zhao, and Z. Yuan	178340	Blueberry Anthocyanin Alleviate Perfluorooctanoic Acid-Induced Toxicity in Planarian (Dugesia japonica) by Regulating Oxidative Stress Biomarkers, ATP Contents, DNA Methylation and mRNA Expression	Environ. Pollut.245:957-964	2019
PFOA	7	335671	2,2,3,3,4,4,5,5,6,6,7,7,8,8,8-Pentadecafluorooctanoic acid	Unmeasured	Not reported	Dugesia japonica	Flatworm	Worms	Not reported	NR	Not reported	Wild	Renewal	Fresh water	2	Formulation	15	AI mg/L	Genetics	Glutathione Peroxidase mRNA	LOEC	Whole organism	<	0.01	ECOTOX	10	Day(s)	Carrier or solvent	Acute (Not reported)	120	0 mg/L / 15 mg/L	THREE REPLICATES	Zhang,J., B. Wang, B. Zhao, Y. Li, X. Zhao, and Z. Yuan	178340	Blueberry Anthocyanin Alleviate Perfluorooctanoic Acid-Induced Toxicity in Planarian (Dugesia japonica) by Regulating Oxidative Stress Biomarkers, ATP Contents, DNA Methylation and mRNA Expression	Environ. Pollut.245:957-964	2019
PFOA	7	335671	2,2,3,3,4,4,5,5,6,6,7,7,8,8,8-Pentadecafluorooctanoic acid	Unmeasured	Not reported	Dugesia japonica	Flatworm	Worms	Not reported	NR	Not reported	Wild	Renewal	Fresh water	2	Formulation	15	AI mg/L	Enzyme(s)	Adenosine triphosphatase activity	LOEC	Mitochondria	<	0.05	ECOTOX	7	Day(s)	Carrier or solvent	Acute (Not reported)	120	0 mg/L / 15 mg/L	THREE REPLICATES	Zhang,J., B. Wang, B. Zhao, Y. Li, X. Zhao, and Z. Yuan	178340	Blueberry Anthocyanin Alleviate Perfluorooctanoic Acid-Induced Toxicity in Planarian (Dugesia japonica) by Regulating Oxidative Stress Biomarkers, ATP Contents, DNA Methylation and mRNA Expression	Environ. Pollut.245:957-964	2019
PFOA	7	335671	2,2,3,3,4,4,5,5,6,6,7,7,8,8,8-Pentadecafluorooctanoic acid	Unmeasured	Not reported	Dugesia japonica	Flatworm	Worms	Not reported	NR	Not reported	Wild	Renewal	Fresh water	2	Formulation	15	AI mg/L	Genetics	DNA methylation	LOEC	Whole organism	<	0.01	ECOTOX	7	Day(s)	Carrier or solvent	Acute (Not reported)	120	0 mg/L / 15 mg/L	THREE REPLICATES	Zhang,J., B. Wang, B. Zhao, Y. Li, X. Zhao, and Z. Yuan	178340	Blueberry Anthocyanin Alleviate Perfluorooctanoic Acid-Induced Toxicity in Planarian (Dugesia japonica) by Regulating Oxidative Stress Biomarkers, ATP Contents, DNA Methylation and mRNA Expression	Environ. Pollut.245:957-964	2019
PFOA	7	335671	2,2,3,3,4,4,5,5,6,6,7,7,8,8,8-Pentadecafluorooctanoic acid	Unmeasured	Not reported	Dugesia japonica	Flatworm	Worms	Not reported	NR	Not reported	Wild	Renewal	Fresh water	2	Formulation	15	AI mg/L	Enzyme(s)	Glutathione peroxidase	LOEC	Whole organism	<	0.05	ECOTOX	7	Day(s)	Carrier or solvent	Acute (Not reported)	120	0 mg/L / 15 mg/L	THREE REPLICATES	Zhang,J., B. Wang, B. Zhao, Y. Li, X. Zhao, and Z. Yuan	178340	Blueberry Anthocyanin Alleviate Perfluorooctanoic Acid-Induced Toxicity in Planarian (Dugesia japonica) by Regulating Oxidative Stress Biomarkers, ATP Contents, DNA Methylation and mRNA Expression	Environ. Pollut.245:957-964	2019
PFOA	7	335671	2,2,3,3,4,4,5,5,6,6,7,7,8,8,8-Pentadecafluorooctanoic acid	Unmeasured	Not reported	Dugesia japonica	Flatworm	Worms	Not reported	NR	Not reported	Wild	Renewal	Fresh water	2	Formulation	15	AI mg/L	Biochemistry	Adenosine triphosphate	LOEC	Mitochondria	<	0.01	ECOTOX	7	Day(s)	Carrier or solvent	Acute (Not reported)	120	0 mg/L / 15 mg/L	THREE REPLICATES	Zhang,J., B. Wang, B. Zhao, Y. Li, X. Zhao, and Z. Yuan	178340	Blueberry Anthocyanin Alleviate Perfluorooctanoic Acid-Induced Toxicity in Planarian (Dugesia japonica) by Regulating Oxidative Stress Biomarkers, ATP Contents, DNA Methylation and mRNA Expression	Environ. Pollut.245:957-964	2019
PFOA	7	335671	2,2,3,3,4,4,5,5,6,6,7,7,8,8,8-Pentadecafluorooctanoic acid	Unmeasured	Not reported	Dugesia japonica	Flatworm	Worms	Not reported	NR	Not reported	Wild	Renewal	Fresh water	2	Formulation	15	AI mg/L	Genetics	Glutathione reductase mRNA	LOEC	Whole organism	<	0.01	ECOTOX	7	Day(s)	Carrier or solvent	Acute (Not reported)	120	0 mg/L / 15 mg/L	THREE REPLICATES	Zhang,J., B. Wang, B. Zhao, Y. Li, X. Zhao, and Z. Yuan	178340	Blueberry Anthocyanin Alleviate Perfluorooctanoic Acid-Induced Toxicity in Planarian (Dugesia japonica) by Regulating Oxidative Stress Biomarkers, ATP Contents, DNA Methylation and mRNA Expression	Environ. Pollut.245:957-964	2019
PFOA	7	335671	2,2,3,3,4,4,5,5,6,6,7,7,8,8,8-Pentadecafluorooctanoic acid	Unmeasured	Not reported	Dugesia japonica	Flatworm	Worms	Not reported	NR	Not reported	Wild	Static	Fresh water	2	Formulation	15	AI mg/L	Enzyme(s)	Mono amino oxidase	LOEC	Whole organism	<	0.01	ECOTOX	1	Day(s)	Concurrent control	Acute (Not reported)	100	0 mg/L / 15 mg/L	3 REPLICATES	Yuan,Z., J. Zhang, C. Tu, Z. Wang, and W. Xin	175665	The Protective Effect of Blueberry Anthocyanins Against Perfluorooctanoic Acid-Induced Disturbance in Planarian (Dugesia japonica)	Ecotoxicol. Environ. Saf.127:170-174	2016
PFOA	7	335671	2,2,3,3,4,4,5,5,6,6,7,7,8,8,8-Pentadecafluorooctanoic acid	Unmeasured	Not reported	Dugesia japonica	Flatworm	Worms	Not reported	NR	Not reported	Wild	Static	Fresh water	2	Formulation	15	AI mg/L	Enzyme(s)	Cytochrome C-oxidase	LOEC	Whole organism	<	0.01	ECOTOX	10	Day(s)	Concurrent control	Acute (Not reported)	100	0 mg/L / 15 mg/L	3 REPLICATES	Yuan,Z., J. Zhang, C. Tu, Z. Wang, and W. Xin	175665	The Protective Effect of Blueberry Anthocyanins Against Perfluorooctanoic Acid-Induced Disturbance in Planarian (Dugesia japonica)	Ecotoxicol. Environ. Saf.127:170-174	2016
PFOA	7	335671	2,2,3,3,4,4,5,5,6,6,7,7,8,8,8-Pentadecafluorooctanoic acid	Unmeasured	Not reported	Dugesia japonica	Flatworm	Worms	Not reported	NR	Not reported	Wild	Renewal	Fresh water	2	Formulation	15	AI mg/L	Enzyme(s)	Glutathione reductase	LOEC	Whole organism	<	0.01	ECOTOX	1	Day(s)	Carrier or solvent	Acute (Not reported)	120	0 mg/L / 15 mg/L	THREE REPLICATES	Zhang,J., B. Wang, B. Zhao, Y. Li, X. Zhao, and Z. Yuan	178340	Blueberry Anthocyanin Alleviate Perfluorooctanoic Acid-Induced Toxicity in Planarian (Dugesia japonica) by Regulating Oxidative Stress Biomarkers, ATP Contents, DNA Methylation and mRNA Expression	Environ. Pollut.245:957-964	2019
PFOA	7	335671	2,2,3,3,4,4,5,5,6,6,7,7,8,8,8-Pentadecafluorooctanoic acid	Unmeasured	Not reported	Dugesia japonica	Flatworm	Worms	Not reported	NR	Not reported	Wild	Renewal	Fresh water	2	Formulation	15	AI mg/L	Biochemistry	Glutathione (reduced glutathione)	LOEC	Whole organism	<	0.01	ECOTOX	10	Day(s)	Carrier or solvent	Acute (Not reported)	120	0 mg/L / 15 mg/L	THREE REPLICATES	Zhang,J., B. Wang, B. Zhao, Y. Li, X. Zhao, and Z. Yuan	178340	Blueberry Anthocyanin Alleviate Perfluorooctanoic Acid-Induced Toxicity in Planarian (Dugesia japonica) by Regulating Oxidative Stress Biomarkers, ATP Contents, DNA Methylation and mRNA Expression	Environ. Pollut.245:957-964	2019
PFOA	7	335671	2,2,3,3,4,4,5,5,6,6,7,7,8,8,8-Pentadecafluorooctanoic acid	Unmeasured	Not reported	Dugesia japonica	Flatworm	Worms	Not reported	NR	Not reported	Wild	Renewal	Fresh water	2	Formulation	15	AI mg/L	Genetics	Glutathione reductase mRNA	LOEC	Whole organism	<	0.01	ECOTOX	3	Day(s)	Carrier or solvent	Acute (Not reported)	120	0 mg/L / 15 mg/L	THREE REPLICATES	Zhang,J., B. Wang, B. Zhao, Y. Li, X. Zhao, and Z. Yuan	178340	Blueberry Anthocyanin Alleviate Perfluorooctanoic Acid-Induced Toxicity in Planarian (Dugesia japonica) by Regulating Oxidative Stress Biomarkers, ATP Contents, DNA Methylation and mRNA Expression	Environ. Pollut.245:957-964	2019
PFOA	7	335671	2,2,3,3,4,4,5,5,6,6,7,7,8,8,8-Pentadecafluorooctanoic acid	Unmeasured	Not reported	Dugesia japonica	Flatworm	Worms	Not reported	NR	Not reported	Wild	Renewal	Fresh water	2	Formulation	15	AI mg/L	Genetics	DNA (cytosine-5-)-methyltransferase 1 mRNA	LOEC	Whole organism	<	0.01	ECOTOX	1	Day(s)	Carrier or solvent	Acute (Not reported)	120	0 mg/L / 15 mg/L	THREE REPLICATES	Zhang,J., B. Wang, B. Zhao, Y. Li, X. Zhao, and Z. Yuan	178340	Blueberry Anthocyanin Alleviate Perfluorooctanoic Acid-Induced Toxicity in Planarian (Dugesia japonica) by Regulating Oxidative Stress Biomarkers, ATP Contents, DNA Methylation and mRNA Expression	Environ. Pollut.245:957-964	2019
PFOA	7	335671	2,2,3,3,4,4,5,5,6,6,7,7,8,8,8-Pentadecafluorooctanoic acid	Unmeasured	Not reported	Dugesia japonica	Flatworm	Worms	Not reported	NR	Not reported	Wild	Static	Fresh water	2	Formulation	15	AI mg/L	Enzyme(s)	Mono amino oxidase	LOEC	Whole organism	<	0.01	ECOTOX	10	Day(s)	Concurrent control	Acute (Not reported)	100	0 mg/L / 15 mg/L	3 REPLICATES	Yuan,Z., J. Zhang, C. Tu, Z. Wang, and W. Xin	175665	The Protective Effect of Blueberry Anthocyanins Against Perfluorooctanoic Acid-Induced Disturbance in Planarian (Dugesia japonica)	Ecotoxicol. Environ. Saf.127:170-174	2016
PFOA	7	335671	2,2,3,3,4,4,5,5,6,6,7,7,8,8,8-Pentadecafluorooctanoic acid	Unmeasured	Not reported	Dugesia japonica	Flatworm	Worms	Not reported	NR	Not reported	Wild	Renewal	Fresh water	2	Formulation	15	AI mg/L	Biochemistry	Adenosine triphosphate	LOEC	Mitochondria	<	0.05	ECOTOX	10	Day(s)	Carrier or solvent	Acute (Not reported)	120	0 mg/L / 15 mg/L	THREE REPLICATES	Zhang,J., B. Wang, B. Zhao, Y. Li, X. Zhao, and Z. Yuan	178340	Blueberry Anthocyanin Alleviate Perfluorooctanoic Acid-Induced Toxicity in Planarian (Dugesia japonica) by Regulating Oxidative Stress Biomarkers, ATP Contents, DNA Methylation and mRNA Expression	Environ. Pollut.245:957-964	2019
PFOA	7	335671	2,2,3,3,4,4,5,5,6,6,7,7,8,8,8-Pentadecafluorooctanoic acid	Unmeasured	Not reported	Dugesia japonica	Flatworm	Worms	Not reported	NR	Not reported	Wild	Static	Fresh water	2	Formulation	15	AI mg/L	Physiology	Permeability, tissue, membrane	LOEC	Whole organism	<	0.01	ECOTOX	10	Day(s)	Concurrent control	Acute (Not reported)	100	0 mg/L / 15 mg/L	3 REPLICATES	Yuan,Z., J. Zhang, C. Tu, Z. Wang, and W. Xin	175665	The Protective Effect of Blueberry Anthocyanins Against Perfluorooctanoic Acid-Induced Disturbance in Planarian (Dugesia japonica)	Ecotoxicol. Environ. Saf.127:170-174	2016
PFOA	7	335671	2,2,3,3,4,4,5,5,6,6,7,7,8,8,8-Pentadecafluorooctanoic acid	Unmeasured	Not reported	Dugesia japonica	Flatworm	Worms	Not reported	NR	Not reported	Wild	Renewal	Fresh water	2	Formulation	15	AI mg/L	Genetics	DNA methylation	LOEC	Whole organism	<	0.05	ECOTOX	1	Day(s)	Carrier or solvent	Acute (Not reported)	120	0 mg/L / 15 mg/L	THREE REPLICATES	Zhang,J., B. Wang, B. Zhao, Y. Li, X. Zhao, and Z. Yuan	178340	Blueberry Anthocyanin Alleviate Perfluorooctanoic Acid-Induced Toxicity in Planarian (Dugesia japonica) by Regulating Oxidative Stress Biomarkers, ATP Contents, DNA Methylation and mRNA Expression	Environ. Pollut.245:957-964	2019
PFOA	7	335671	2,2,3,3,4,4,5,5,6,6,7,7,8,8,8-Pentadecafluorooctanoic acid	Unmeasured	Not reported	Dugesia japonica	Flatworm	Worms	Not reported	NR	Not reported	Wild	Renewal	Fresh water	2	Formulation	15	AI mg/L	Biochemistry	Malondialdehyde	LOEC	Whole organism	<	0.01	ECOTOX	1	Day(s)	Carrier or solvent	Acute (Not reported)	120	0 mg/L / 15 mg/L	THREE REPLICATES	Zhang,J., B. Wang, B. Zhao, Y. Li, X. Zhao, and Z. Yuan	178340	Blueberry Anthocyanin Alleviate Perfluorooctanoic Acid-Induced Toxicity in Planarian (Dugesia japonica) by Regulating Oxidative Stress Biomarkers, ATP Contents, DNA Methylation and mRNA Expression	Environ. Pollut.245:957-964	2019
PFOA	7	335671	2,2,3,3,4,4,5,5,6,6,7,7,8,8,8-Pentadecafluorooctanoic acid	Unmeasured	Not reported	Dugesia japonica	Flatworm	Worms	Not reported	NR	Not reported	Wild	Static	Fresh water	2	Formulation	15	AI mg/L	Biochemistry	Antioxidant activity	LOEC	Whole organism	<	0.01	ECOTOX	3	Day(s)	Concurrent control	Acute (Not reported)	100	0 mg/L / 15 mg/L	3 REPLICATES	Yuan,Z., J. Zhang, C. Tu, Z. Wang, and W. Xin	175665	The Protective Effect of Blueberry Anthocyanins Against Perfluorooctanoic Acid-Induced Disturbance in Planarian (Dugesia japonica)	Ecotoxicol. Environ. Saf.127:170-174	2016
PFOA	7	335671	2,2,3,3,4,4,5,5,6,6,7,7,8,8,8-Pentadecafluorooctanoic acid	Unmeasured	Not reported	Dugesia japonica	Flatworm	Worms	Not reported	NR	Not reported	Wild	Renewal	Fresh water	2	Formulation	15	AI mg/L	Biochemistry	Adenosine triphosphate	LOEC	Mitochondria	<	0.01	ECOTOX	1	Day(s)	Carrier or solvent	Acute (Not reported)	120	0 mg/L / 15 mg/L	THREE REPLICATES	Zhang,J., B. Wang, B. Zhao, Y. Li, X. Zhao, and Z. Yuan	178340	Blueberry Anthocyanin Alleviate Perfluorooctanoic Acid-Induced Toxicity in Planarian (Dugesia japonica) by Regulating Oxidative Stress Biomarkers, ATP Contents, DNA Methylation and mRNA Expression	Environ. Pollut.245:957-964	2019
PFOA	7	335671	2,2,3,3,4,4,5,5,6,6,7,7,8,8,8-Pentadecafluorooctanoic acid	Unmeasured	Not reported	Dugesia japonica	Flatworm	Worms	Not reported	NR	Not reported	Wild	Renewal	Fresh water	2	Formulation	15	AI mg/L	Enzyme(s)	Glutathione peroxidase	LOEC	Whole organism	<	0.01	ECOTOX	3	Day(s)	Carrier or solvent	Acute (Not reported)	120	0 mg/L / 15 mg/L	THREE REPLICATES	Zhang,J., B. Wang, B. Zhao, Y. Li, X. Zhao, and Z. Yuan	178340	Blueberry Anthocyanin Alleviate Perfluorooctanoic Acid-Induced Toxicity in Planarian (Dugesia japonica) by Regulating Oxidative Stress Biomarkers, ATP Contents, DNA Methylation and mRNA Expression	Environ. Pollut.245:957-964	2019
PFOA	7	335671	2,2,3,3,4,4,5,5,6,6,7,7,8,8,8-Pentadecafluorooctanoic acid	Unmeasured	Not reported	Dugesia japonica	Flatworm	Worms	Not reported	NR	Not reported	Wild	Renewal	Fresh water	2	Formulation	15	AI mg/L	Biochemistry	Glutathione (reduced glutathione)	LOEC	Whole organism	<	0.01	ECOTOX	7	Day(s)	Carrier or solvent	Acute (Not reported)	120	0 mg/L / 15 mg/L	THREE REPLICATES	Zhang,J., B. Wang, B. Zhao, Y. Li, X. Zhao, and Z. Yuan	178340	Blueberry Anthocyanin Alleviate Perfluorooctanoic Acid-Induced Toxicity in Planarian (Dugesia japonica) by Regulating Oxidative Stress Biomarkers, ATP Contents, DNA Methylation and mRNA Expression	Environ. Pollut.245:957-964	2019
PFOA	7	335671	2,2,3,3,4,4,5,5,6,6,7,7,8,8,8-Pentadecafluorooctanoic acid	Unmeasured	Not reported	Dugesia japonica	Flatworm	Worms	Not reported	NR	Not reported	Wild	Renewal	Fresh water	2	Formulation	15	AI mg/L	Biochemistry	Malondialdehyde	LOEC	Whole organism	<	0.01	ECOTOX	3	Day(s)	Carrier or solvent	Acute (Not reported)	120	0 mg/L / 15 mg/L	THREE REPLICATES	Zhang,J., B. Wang, B. Zhao, Y. Li, X. Zhao, and Z. Yuan	178340	Blueberry Anthocyanin Alleviate Perfluorooctanoic Acid-Induced Toxicity in Planarian (Dugesia japonica) by Regulating Oxidative Stress Biomarkers, ATP Contents, DNA Methylation and mRNA Expression	Environ. Pollut.245:957-964	2019
PFOA	7	335671	2,2,3,3,4,4,5,5,6,6,7,7,8,8,8-Pentadecafluorooctanoic acid	Unmeasured	Not reported	Dugesia japonica	Flatworm	Worms	Not reported	NR	Not reported	Wild	Renewal	Fresh water	2	Formulation	15	AI mg/L	Biochemistry	Adenosine triphosphate	LOEC	Mitochondria	<	0.01	ECOTOX	3	Day(s)	Carrier or solvent	Acute (Not reported)	120	0 mg/L / 15 mg/L	THREE REPLICATES	Zhang,J., B. Wang, B. Zhao, Y. Li, X. Zhao, and Z. Yuan	178340	Blueberry Anthocyanin Alleviate Perfluorooctanoic Acid-Induced Toxicity in Planarian (Dugesia japonica) by Regulating Oxidative Stress Biomarkers, ATP Contents, DNA Methylation and mRNA Expression	Environ. Pollut.245:957-964	2019
PFOA	7	335671	2,2,3,3,4,4,5,5,6,6,7,7,8,8,8-Pentadecafluorooctanoic acid	Unmeasured	Not reported	Dugesia japonica	Flatworm	Worms	Not reported	NR	Not reported	Wild	Renewal	Fresh water	2	Formulation	15	AI mg/L	Genetics	Glutathione S-transferase mRNA	LOEC	Whole organism	<	0.01	ECOTOX	1	Day(s)	Carrier or solvent	Acute (Not reported)	120	0 mg/L / 15 mg/L	THREE REPLICATES	Zhang,J., B. Wang, B. Zhao, Y. Li, X. Zhao, and Z. Yuan	178340	Blueberry Anthocyanin Alleviate Perfluorooctanoic Acid-Induced Toxicity in Planarian (Dugesia japonica) by Regulating Oxidative Stress Biomarkers, ATP Contents, DNA Methylation and mRNA Expression	Environ. Pollut.245:957-964	2019
PFOA	7	335671	2,2,3,3,4,4,5,5,6,6,7,7,8,8,8-Pentadecafluorooctanoic acid	Unmeasured	Not reported	Dugesia japonica	Flatworm	Worms	Not reported	NR	Not reported	Wild	Renewal	Fresh water	2	Formulation	15	AI mg/L	Enzyme(s)	Glutathione peroxidase	LOEC	Whole organism	<	0.01	ECOTOX	10	Day(s)	Carrier or solvent	Acute (Not reported)	120	0 mg/L / 15 mg/L	THREE REPLICATES	Zhang,J., B. Wang, B. Zhao, Y. Li, X. Zhao, and Z. Yuan	178340	Blueberry Anthocyanin Alleviate Perfluorooctanoic Acid-Induced Toxicity in Planarian (Dugesia japonica) by Regulating Oxidative Stress Biomarkers, ATP Contents, DNA Methylation and mRNA Expression	Environ. Pollut.245:957-964	2019
PFOA	7	335671	2,2,3,3,4,4,5,5,6,6,7,7,8,8,8-Pentadecafluorooctanoic acid	Unmeasured	Not reported	Dugesia japonica	Flatworm	Worms	Not reported	NR	Not reported	Wild	Static	Fresh water	2	Formulation	15	AI mg/L	Physiology	Permeability, tissue, membrane	LOEC	Whole organism	<	0.01	ECOTOX	7	Day(s)	Concurrent control	Acute (Not reported)	100	0 mg/L / 15 mg/L	3 REPLICATES	Yuan,Z., J. Zhang, C. Tu, Z. Wang, and W. Xin	175665	The Protective Effect of Blueberry Anthocyanins Against Perfluorooctanoic Acid-Induced Disturbance in Planarian (Dugesia japonica)	Ecotoxicol. Environ. Saf.127:170-174	2016
PFOA	7	335671	2,2,3,3,4,4,5,5,6,6,7,7,8,8,8-Pentadecafluorooctanoic acid	Unmeasured	Not reported	Dugesia japonica	Flatworm	Worms	Not reported	NR	Not reported	Wild	Renewal	Fresh water	6	Active ingredient	0.5	AI mg/L	Growth	Limb/ body part regeneration	LOEC	Tail	<	0.05	ECOTOX	7	Day(s)	Carrier or solvent	Acute (Not reported)	30	0 mg/L / 0.5 mg/L / 1 mg/L / 5 mg/L / 10 mg/L / 15 mg/L	THREE REPLICATES, PLANARIA WERE TRANSVERSELY CUT BEHIND THEIR AURICLE AND TAILS WERE ALLOWED TO REGENERATE	Yuan,Z., J. Zhang, Y. Zhang, H. Zhen, and Y. Sun	177055	The Effect of Perfluorooctanoic Acid on the Planarian Dugesia japonica	Pol. J. Environ. Stud.24(2): 801-807	2015
PFOA	7	335671	2,2,3,3,4,4,5,5,6,6,7,7,8,8,8-Pentadecafluorooctanoic acid	Unmeasured	Not reported	Dugesia japonica	Flatworm	Worms	Not reported	NR	Not reported	Wild	Renewal	Fresh water	6	Active ingredient	0.5	AI mg/L	Growth	Limb/ body part regeneration	LOEC	Tail	<	0.01	ECOTOX	10	Day(s)	Carrier or solvent	Acute (Not reported)	30	0 mg/L / 0.5 mg/L / 1 mg/L / 5 mg/L / 10 mg/L / 15 mg/L	THREE REPLICATES, PLANARIA WERE TRANSVERSELY CUT BEHIND THEIR AURICLE AND TAILS WERE ALLOWED TO REGENERATE	Yuan,Z., J. Zhang, Y. Zhang, H. Zhen, and Y. Sun	177055	The Effect of Perfluorooctanoic Acid on the Planarian Dugesia japonica	Pol. J. Environ. Stud.24(2): 801-807	2015
PFOA	7	335671	2,2,3,3,4,4,5,5,6,6,7,7,8,8,8-Pentadecafluorooctanoic acid	Unmeasured	Not reported	Dugesia japonica	Flatworm	Worms	Not reported	NR	Not reported	Wild	Renewal	Fresh water	6	Active ingredient	0.5	AI mg/L	Growth	Limb/ body part regeneration	LOEC	Tail	<	0.01	ECOTOX	8	Day(s)	Carrier or solvent	Acute (Not reported)	30	0 mg/L / 0.5 mg/L / 1 mg/L / 5 mg/L / 10 mg/L / 15 mg/L	THREE REPLICATES, PLANARIA WERE TRANSVERSELY CUT BEHIND THEIR AURICLE AND TAILS WERE ALLOWED TO REGENERATE	Yuan,Z., J. Zhang, Y. Zhang, H. Zhen, and Y. Sun	177055	The Effect of Perfluorooctanoic Acid on the Planarian Dugesia japonica	Pol. J. Environ. Stud.24(2): 801-807	2015
PFOA	7	335671	2,2,3,3,4,4,5,5,6,6,7,7,8,8,8-Pentadecafluorooctanoic acid	Unmeasured	Not reported	Dugesia japonica	Flatworm	Worms	Not reported	NR	Not reported	Wild	Renewal	Fresh water	6	Active ingredient	0.5	AI mg/L	Growth	Limb/ body part regeneration	LOEC	Tail	<	0.01	ECOTOX	9	Day(s)	Carrier or solvent	Acute (Not reported)	30	0 mg/L / 0.5 mg/L / 1 mg/L / 5 mg/L / 10 mg/L / 15 mg/L	THREE REPLICATES, PLANARIA WERE TRANSVERSELY CUT BEHIND THEIR AURICLE AND TAILS WERE ALLOWED TO REGENERATE	Yuan,Z., J. Zhang, Y. Zhang, H. Zhen, and Y. Sun	177055	The Effect of Perfluorooctanoic Acid on the Planarian Dugesia japonica	Pol. J. Environ. Stud.24(2): 801-807	2015
PFOA	7	335671	2,2,3,3,4,4,5,5,6,6,7,7,8,8,8-Pentadecafluorooctanoic acid	Unmeasured	Not reported	Dugesia japonica	Flatworm	Worms	Not reported	NR	Not reported	Wild	Renewal	Fresh water	6	Active ingredient	15	AI mg/L	Growth	Limb/ body part regeneration	LOEC	Tail	<	0.01	ECOTOX	4	Day(s)	Carrier or solvent	Acute (Not reported)	30	0 mg/L / 0.5 mg/L / 1 mg/L / 5 mg/L / 10 mg/L / 15 mg/L	THREE REPLICATES, PLANARIA WERE TRANSVERSELY CUT BEHIND THEIR AURICLE AND TAILS WERE ALLOWED TO REGENERATE	Yuan,Z., J. Zhang, Y. Zhang, H. Zhen, and Y. Sun	177055	The Effect of Perfluorooctanoic Acid on the Planarian Dugesia japonica	Pol. J. Environ. Stud.24(2): 801-807	2015
PFOA	7	335671	2,2,3,3,4,4,5,5,6,6,7,7,8,8,8-Pentadecafluorooctanoic acid	Unmeasured	Not reported	Dugesia japonica	Flatworm	Worms	Not reported	NR	Not reported	Wild	Renewal	Fresh water	6	Active ingredient	5	AI mg/L	Growth	Limb/ body part regeneration	LOEC	Tail	<	0.05	ECOTOX	5	Day(s)	Carrier or solvent	Acute (Not reported)	30	0 mg/L / 0.5 mg/L / 1 mg/L / 5 mg/L / 10 mg/L / 15 mg/L	THREE REPLICATES, PLANARIA WERE TRANSVERSELY CUT BEHIND THEIR AURICLE AND TAILS WERE ALLOWED TO REGENERATE	Yuan,Z., J. Zhang, Y. Zhang, H. Zhen, and Y. Sun	177055	The Effect of Perfluorooctanoic Acid on the Planarian Dugesia japonica	Pol. J. Environ. Stud.24(2): 801-807	2015
PFOA	7	335671	2,2,3,3,4,4,5,5,6,6,7,7,8,8,8-Pentadecafluorooctanoic acid	Unmeasured	Not reported	Dugesia japonica	Flatworm	Worms	Not reported	NR	Not reported	Wild	Static	Fresh water	5	Formulation	0.5	AI mg/L	Genetics	Heat shock protein 40 mRNA	LOEC	Whole organism	<	0.05	ECOTOX	4	Day(s)	Concurrent control	Acute (Not reported)	100	0 mg/L / 0.5 mg/L / 5 mg/L / 10 mg/L / 20 mg/L	THREE REPLICATES	Yuan,Z., Z. Miao, X. Gong, B. Zhao, Y. Zhang, H. Ma, J. Zhang, and B. Zhao	177044	Changes on Lipid Peroxidation, Enzymatic Activities and Gene Expression in Planarian (Dugesia japonica) Following Exposure to Perfluorooctanoic Acid	Ecotoxicol. Environ. Saf.145:564-568	2017
PFOA	7	335671	2,2,3,3,4,4,5,5,6,6,7,7,8,8,8-Pentadecafluorooctanoic acid	Unmeasured	Not reported	Dugesia japonica	Flatworm	Worms	Not reported	NR	Not reported	Wild	Static	Fresh water	5	Formulation	0.5	AI mg/L	Biochemistry	Malondialdehyde	LOEC	Whole organism	<	0.01	ECOTOX	7	Day(s)	Concurrent control	Acute (Not reported)	100	0 mg/L / 0.5 mg/L / 5 mg/L / 10 mg/L / 20 mg/L	THREE REPLICATES	Yuan,Z., Z. Miao, X. Gong, B. Zhao, Y. Zhang, H. Ma, J. Zhang, and B. Zhao	177044	Changes on Lipid Peroxidation, Enzymatic Activities and Gene Expression in Planarian (Dugesia japonica) Following Exposure to Perfluorooctanoic Acid	Ecotoxicol. Environ. Saf.145:564-568	2017
PFOA	7	335671	2,2,3,3,4,4,5,5,6,6,7,7,8,8,8-Pentadecafluorooctanoic acid	Unmeasured	Not reported	Dugesia japonica	Flatworm	Worms	Not reported	NR	Not reported	Wild	Renewal	Fresh water	5	Active ingredient	10	AI mg/L	Genetics	Orthodenticle B mRNA	LOEC	Whole organism	<	0.05	ECOTOX	1	Day(s)	Carrier or solvent	Acute (Not reported)	10	0 mg/L / 0.5 mg/L / 5 mg/L / 10 mg/L / 20 mg/L	THREE REPLICATES, BETA-ACTIN GENE USED AS AN INTERNAL REFERENCE GENE	Yuan,Z., J. Zhang, B. Zhao, Z. Miao, and X. Wu	176960	Effects of Perfluorooctanoic Acid on Neural Genes Expression and Neuronal Morphology in the Planarian Dugesia japonica	Chem. Ecol.32(6): 575-582	2016
PFOA	7	335671	2,2,3,3,4,4,5,5,6,6,7,7,8,8,8-Pentadecafluorooctanoic acid	Unmeasured	Not reported	Dugesia japonica	Flatworm	Worms	Not reported	NR	Not reported	Wild	Renewal	Fresh water	5	Active ingredient	0.5	AI mg/L	Genetics	Neuroligin mRNA	LOEC	Whole organism	<	0.01	ECOTOX	4	Day(s)	Carrier or solvent	Acute (Not reported)	10	0 mg/L / 0.5 mg/L / 5 mg/L / 10 mg/L / 20 mg/L	THREE REPLICATES, BETA-ACTIN GENE USED AS AN INTERNAL REFERENCE GENE	Yuan,Z., J. Zhang, B. Zhao, Z. Miao, and X. Wu	176960	Effects of Perfluorooctanoic Acid on Neural Genes Expression and Neuronal Morphology in the Planarian Dugesia japonica	Chem. Ecol.32(6): 575-582	2016
PFOA	7	335671	2,2,3,3,4,4,5,5,6,6,7,7,8,8,8-Pentadecafluorooctanoic acid	Unmeasured	Not reported	Dugesia japonica	Flatworm	Worms	Not reported	NR	Not reported	Wild	Renewal	Fresh water	5	Active ingredient	0.5	AI mg/L	Genetics	Neuroligin mRNA	LOEC	Whole organism	<	0.01	ECOTOX	10	Day(s)	Carrier or solvent	Acute (Not reported)	10	0 mg/L / 0.5 mg/L / 5 mg/L / 10 mg/L / 20 mg/L	THREE REPLICATES, BETA-ACTIN GENE USED AS AN INTERNAL REFERENCE GENE	Yuan,Z., J. Zhang, B. Zhao, Z. Miao, and X. Wu	176960	Effects of Perfluorooctanoic Acid on Neural Genes Expression and Neuronal Morphology in the Planarian Dugesia japonica	Chem. Ecol.32(6): 575-582	2016
PFOA	7	335671	2,2,3,3,4,4,5,5,6,6,7,7,8,8,8-Pentadecafluorooctanoic acid	Unmeasured	Not reported	Dugesia japonica	Flatworm	Worms	Not reported	NR	Not reported	Wild	Renewal	Fresh water	5	Active ingredient	0.5	AI mg/L	Genetics	Orthodenticle A mRNA	LOEC	Whole organism	<	0.01	ECOTOX	4	Day(s)	Carrier or solvent	Acute (Not reported)	10	0 mg/L / 0.5 mg/L / 5 mg/L / 10 mg/L / 20 mg/L	THREE REPLICATES, BETA-ACTIN GENE USED AS AN INTERNAL REFERENCE GENE	Yuan,Z., J. Zhang, B. Zhao, Z. Miao, and X. Wu	176960	Effects of Perfluorooctanoic Acid on Neural Genes Expression and Neuronal Morphology in the Planarian Dugesia japonica	Chem. Ecol.32(6): 575-582	2016
PFOA	7	335671	2,2,3,3,4,4,5,5,6,6,7,7,8,8,8-Pentadecafluorooctanoic acid	Unmeasured	Not reported	Dugesia japonica	Flatworm	Worms	Not reported	NR	Not reported	Wild	Renewal	Fresh water	5	Active ingredient	20	AI mg/L	Genetics	Neuroligin mRNA	LOEC	Whole organism	<	0.01	ECOTOX	1	Day(s)	Carrier or solvent	Acute (Not reported)	10	0 mg/L / 0.5 mg/L / 5 mg/L / 10 mg/L / 20 mg/L	THREE REPLICATES, BETA-ACTIN GENE USED AS AN INTERNAL REFERENCE GENE	Yuan,Z., J. Zhang, B. Zhao, Z. Miao, and X. Wu	176960	Effects of Perfluorooctanoic Acid on Neural Genes Expression and Neuronal Morphology in the Planarian Dugesia japonica	Chem. Ecol.32(6): 575-582	2016
PFOA	7	335671	2,2,3,3,4,4,5,5,6,6,7,7,8,8,8-Pentadecafluorooctanoic acid	Unmeasured	Not reported	Dugesia japonica	Flatworm	Worms	Not reported	NR	Not reported	Wild	Renewal	Fresh water	5	Active ingredient	0.5	AI mg/L	Genetics	Forkhead box D transcription factor mRNA	LOEC	Whole organism	<	0.01	ECOTOX	10	Day(s)	Carrier or solvent	Acute (Not reported)	10	0 mg/L / 0.5 mg/L / 5 mg/L / 10 mg/L / 20 mg/L	THREE REPLICATES, BETA-ACTIN GENE USED AS AN INTERNAL REFERENCE GENE	Yuan,Z., J. Zhang, B. Zhao, Z. Miao, and X. Wu	176960	Effects of Perfluorooctanoic Acid on Neural Genes Expression and Neuronal Morphology in the Planarian Dugesia japonica	Chem. Ecol.32(6): 575-582	2016
PFOA	7	335671	2,2,3,3,4,4,5,5,6,6,7,7,8,8,8-Pentadecafluorooctanoic acid	Unmeasured	Not reported	Dugesia japonica	Flatworm	Worms	Not reported	NR	Not reported	Wild	Static	Fresh water	5	Formulation	0.5	AI mg/L	Biochemistry	Malondialdehyde	LOEC	Whole organism	<	0.01	ECOTOX	10	Day(s)	Concurrent control	Acute (Not reported)	100	0 mg/L / 0.5 mg/L / 5 mg/L / 10 mg/L / 20 mg/L	THREE REPLICATES	Yuan,Z., Z. Miao, X. Gong, B. Zhao, Y. Zhang, H. Ma, J. Zhang, and B. Zhao	177044	Changes on Lipid Peroxidation, Enzymatic Activities and Gene Expression in Planarian (Dugesia japonica) Following Exposure to Perfluorooctanoic Acid	Ecotoxicol. Environ. Saf.145:564-568	2017
PFOA	7	335671	2,2,3,3,4,4,5,5,6,6,7,7,8,8,8-Pentadecafluorooctanoic acid	Unmeasured	Not reported	Dugesia japonica	Flatworm	Worms	Not reported	NR	Not reported	Wild	Static	Fresh water	5	Formulation	0.5	AI mg/L	Biochemistry	Malondialdehyde	LOEC	Whole organism	<	0.01	ECOTOX	5	Day(s)	Concurrent control	Acute (Not reported)	100	0 mg/L / 0.5 mg/L / 5 mg/L / 10 mg/L / 20 mg/L	THREE REPLICATES	Yuan,Z., Z. Miao, X. Gong, B. Zhao, Y. Zhang, H. Ma, J. Zhang, and B. Zhao	177044	Changes on Lipid Peroxidation, Enzymatic Activities and Gene Expression in Planarian (Dugesia japonica) Following Exposure to Perfluorooctanoic Acid	Ecotoxicol. Environ. Saf.145:564-568	2017
PFOA	7	335671	2,2,3,3,4,4,5,5,6,6,7,7,8,8,8-Pentadecafluorooctanoic acid	Unmeasured	Not reported	Dugesia japonica	Flatworm	Worms	Not reported	NR	Not reported	Wild	Static	Fresh water	5	Formulation	0.5	AI mg/L	Enzyme(s)	Glutathione S-transferase	LOEC	Whole organism	<	0.01	ECOTOX	7	Day(s)	Concurrent control	Acute (Not reported)	100	0 mg/L / 0.5 mg/L / 5 mg/L / 10 mg/L / 20 mg/L	THREE REPLICATES	Yuan,Z., Z. Miao, X. Gong, B. Zhao, Y. Zhang, H. Ma, J. Zhang, and B. Zhao	177044	Changes on Lipid Peroxidation, Enzymatic Activities and Gene Expression in Planarian (Dugesia japonica) Following Exposure to Perfluorooctanoic Acid	Ecotoxicol. Environ. Saf.145:564-568	2017
PFOA	7	335671	2,2,3,3,4,4,5,5,6,6,7,7,8,8,8-Pentadecafluorooctanoic acid	Unmeasured	Not reported	Dugesia japonica	Flatworm	Worms	Not reported	NR	Not reported	Wild	Static	Fresh water	5	Formulation	0.5	AI mg/L	Genetics	HSP70 mRNA	LOEC	Whole organism	<	0.01	ECOTOX	10	Day(s)	Concurrent control	Acute (Not reported)	100	0 mg/L / 0.5 mg/L / 5 mg/L / 10 mg/L / 20 mg/L	THREE REPLICATES	Yuan,Z., Z. Miao, X. Gong, B. Zhao, Y. Zhang, H. Ma, J. Zhang, and B. Zhao	177044	Changes on Lipid Peroxidation, Enzymatic Activities and Gene Expression in Planarian (Dugesia japonica) Following Exposure to Perfluorooctanoic Acid	Ecotoxicol. Environ. Saf.145:564-568	2017
PFOA	7	335671	2,2,3,3,4,4,5,5,6,6,7,7,8,8,8-Pentadecafluorooctanoic acid	Unmeasured	Not reported	Dugesia japonica	Flatworm	Worms	Not reported	NR	Not reported	Wild	Static	Fresh water	5	Formulation	0.5	AI mg/L	Enzyme(s)	Glutathione S-transferase	LOEC	Whole organism	<	0.01	ECOTOX	10	Day(s)	Concurrent control	Acute (Not reported)	100	0 mg/L / 0.5 mg/L / 5 mg/L / 10 mg/L / 20 mg/L	THREE REPLICATES	Yuan,Z., Z. Miao, X. Gong, B. Zhao, Y. Zhang, H. Ma, J. Zhang, and B. Zhao	177044	Changes on Lipid Peroxidation, Enzymatic Activities and Gene Expression in Planarian (Dugesia japonica) Following Exposure to Perfluorooctanoic Acid	Ecotoxicol. Environ. Saf.145:564-568	2017
PFOA	7	335671	2,2,3,3,4,4,5,5,6,6,7,7,8,8,8-Pentadecafluorooctanoic acid	Unmeasured	Not reported	Dugesia japonica	Flatworm	Worms	Not reported	NR	Not reported	Wild	Static	Fresh water	5	Formulation	0.5	AI mg/L	Genetics	HSP70 mRNA	LOEC	Whole organism	<	0.01	ECOTOX	4	Day(s)	Concurrent control	Acute (Not reported)	100	0 mg/L / 0.5 mg/L / 5 mg/L / 10 mg/L / 20 mg/L	THREE REPLICATES	Yuan,Z., Z. Miao, X. Gong, B. Zhao, Y. Zhang, H. Ma, J. Zhang, and B. Zhao	177044	Changes on Lipid Peroxidation, Enzymatic Activities and Gene Expression in Planarian (Dugesia japonica) Following Exposure to Perfluorooctanoic Acid	Ecotoxicol. Environ. Saf.145:564-568	2017
PFOA	7	335671	2,2,3,3,4,4,5,5,6,6,7,7,8,8,8-Pentadecafluorooctanoic acid	Unmeasured	Not reported	Dugesia japonica	Flatworm	Worms	Not reported	NR	Not reported	Wild	Static	Fresh water	5	Formulation	0.5	AI mg/L	Enzyme(s)	Glutathione S-transferase	LOEC	Whole organism	<	0.01	ECOTOX	1	Day(s)	Concurrent control	Acute (Not reported)	100	0 mg/L / 0.5 mg/L / 5 mg/L / 10 mg/L / 20 mg/L	THREE REPLICATES	Yuan,Z., Z. Miao, X. Gong, B. Zhao, Y. Zhang, H. Ma, J. Zhang, and B. Zhao	177044	Changes on Lipid Peroxidation, Enzymatic Activities and Gene Expression in Planarian (Dugesia japonica) Following Exposure to Perfluorooctanoic Acid	Ecotoxicol. Environ. Saf.145:564-568	2017
PFOA	7	335671	2,2,3,3,4,4,5,5,6,6,7,7,8,8,8-Pentadecafluorooctanoic acid	Unmeasured	Not reported	Dugesia japonica	Flatworm	Worms	Not reported	NR	Not reported	Wild	Static	Fresh water	5	Formulation	0.5	AI mg/L	Enzyme(s)	Glutathione S-transferase	LOEC	Whole organism	<	0.01	ECOTOX	5	Day(s)	Concurrent control	Acute (Not reported)	100	0 mg/L / 0.5 mg/L / 5 mg/L / 10 mg/L / 20 mg/L	THREE REPLICATES	Yuan,Z., Z. Miao, X. Gong, B. Zhao, Y. Zhang, H. Ma, J. Zhang, and B. Zhao	177044	Changes on Lipid Peroxidation, Enzymatic Activities and Gene Expression in Planarian (Dugesia japonica) Following Exposure to Perfluorooctanoic Acid	Ecotoxicol. Environ. Saf.145:564-568	2017
PFOA	7	335671	2,2,3,3,4,4,5,5,6,6,7,7,8,8,8-Pentadecafluorooctanoic acid	Unmeasured	Not reported	Dugesia japonica	Flatworm	Worms	Not reported	NR	Not reported	Wild	Static	Fresh water	5	Formulation	5	AI mg/L	Enzyme(s)	Glutathione peroxidase	LOEC	Whole organism	<	0.01	ECOTOX	10	Day(s)	Concurrent control	Acute (Not reported)	100	0 mg/L / 0.5 mg/L / 5 mg/L / 10 mg/L / 20 mg/L	THREE REPLICATES	Yuan,Z., Z. Miao, X. Gong, B. Zhao, Y. Zhang, H. Ma, J. Zhang, and B. Zhao	177044	Changes on Lipid Peroxidation, Enzymatic Activities and Gene Expression in Planarian (Dugesia japonica) Following Exposure to Perfluorooctanoic Acid	Ecotoxicol. Environ. Saf.145:564-568	2017
PFOA	7	335671	2,2,3,3,4,4,5,5,6,6,7,7,8,8,8-Pentadecafluorooctanoic acid	Unmeasured	Not reported	Dugesia japonica	Flatworm	Worms	Not reported	NR	Not reported	Wild	Static	Fresh water	5	Formulation	5	AI mg/L	Genetics	p53 mRNA	LOEC	Whole organism	<	0.01	ECOTOX	1	Day(s)	Concurrent control	Acute (Not reported)	100	0 mg/L / 0.5 mg/L / 5 mg/L / 10 mg/L / 20 mg/L	THREE REPLICATES	Yuan,Z., Z. Miao, X. Gong, B. Zhao, Y. Zhang, H. Ma, J. Zhang, and B. Zhao	177044	Changes on Lipid Peroxidation, Enzymatic Activities and Gene Expression in Planarian (Dugesia japonica) Following Exposure to Perfluorooctanoic Acid	Ecotoxicol. Environ. Saf.145:564-568	2017
PFOA	7	335671	2,2,3,3,4,4,5,5,6,6,7,7,8,8,8-Pentadecafluorooctanoic acid	Unmeasured	Not reported	Dugesia japonica	Flatworm	Worms	Not reported	NR	Not reported	Wild	Static	Fresh water	5	Formulation	0.5	AI mg/L	Enzyme(s)	Glutathione peroxidase	LOEC	Whole organism	<	0.05	ECOTOX	5	Day(s)	Concurrent control	Acute (Not reported)	100	0 mg/L / 0.5 mg/L / 5 mg/L / 10 mg/L / 20 mg/L	THREE REPLICATES	Yuan,Z., Z. Miao, X. Gong, B. Zhao, Y. Zhang, H. Ma, J. Zhang, and B. Zhao	177044	Changes on Lipid Peroxidation, Enzymatic Activities and Gene Expression in Planarian (Dugesia japonica) Following Exposure to Perfluorooctanoic Acid	Ecotoxicol. Environ. Saf.145:564-568	2017
PFOA	7	335671	2,2,3,3,4,4,5,5,6,6,7,7,8,8,8-Pentadecafluorooctanoic acid	Unmeasured	Not reported	Dugesia japonica	Flatworm	Worms	Not reported	NR	Not reported	Wild	Static	Fresh water	5	Formulation	0.5	AI mg/L	Genetics	HSP70 mRNA	LOEC	Whole organism	<	0.01	ECOTOX	1	Day(s)	Concurrent control	Acute (Not reported)	100	0 mg/L / 0.5 mg/L / 5 mg/L / 10 mg/L / 20 mg/L	THREE REPLICATES	Yuan,Z., Z. Miao, X. Gong, B. Zhao, Y. Zhang, H. Ma, J. Zhang, and B. Zhao	177044	Changes on Lipid Peroxidation, Enzymatic Activities and Gene Expression in Planarian (Dugesia japonica) Following Exposure to Perfluorooctanoic Acid	Ecotoxicol. Environ. Saf.145:564-568	2017
PFOA	7	335671	2,2,3,3,4,4,5,5,6,6,7,7,8,8,8-Pentadecafluorooctanoic acid	Unmeasured	Not reported	Dugesia japonica	Flatworm	Worms	Not reported	NR	Not reported	Wild	Static	Fresh water	5	Formulation	0.5	AI mg/L	Biochemistry	Malondialdehyde	LOEC	Whole organism	<	0.01	ECOTOX	1	Day(s)	Concurrent control	Acute (Not reported)	100	0 mg/L / 0.5 mg/L / 5 mg/L / 10 mg/L / 20 mg/L	THREE REPLICATES	Yuan,Z., Z. Miao, X. Gong, B. Zhao, Y. Zhang, H. Ma, J. Zhang, and B. Zhao	177044	Changes on Lipid Peroxidation, Enzymatic Activities and Gene Expression in Planarian (Dugesia japonica) Following Exposure to Perfluorooctanoic Acid	Ecotoxicol. Environ. Saf.145:564-568	2017
PFOA	7	335671	2,2,3,3,4,4,5,5,6,6,7,7,8,8,8-Pentadecafluorooctanoic acid	Unmeasured	Not reported	Dugesia japonica	Flatworm	Worms	Not reported	NR	Not reported	Wild	Static	Fresh water	5	Formulation	5	AI mg/L	Enzyme(s)	Glutathione peroxidase	LOEC	Whole organism	<	0.05	ECOTOX	7	Day(s)	Concurrent control	Acute (Not reported)	100	0 mg/L / 0.5 mg/L / 5 mg/L / 10 mg/L / 20 mg/L	THREE REPLICATES	Yuan,Z., Z. Miao, X. Gong, B. Zhao, Y. Zhang, H. Ma, J. Zhang, and B. Zhao	177044	Changes on Lipid Peroxidation, Enzymatic Activities and Gene Expression in Planarian (Dugesia japonica) Following Exposure to Perfluorooctanoic Acid	Ecotoxicol. Environ. Saf.145:564-568	2017
PFOA	7	335671	2,2,3,3,4,4,5,5,6,6,7,7,8,8,8-Pentadecafluorooctanoic acid	Unmeasured	Not reported	Dugesia japonica	Flatworm	Worms	Not reported	NR	Not reported	Wild	Static	Fresh water	2	Formulation	15	AI mg/L	Biochemistry	Antioxidant activity	LOEC	Whole organism	<	0.01	ECOTOX	1	Day(s)	Concurrent control	Acute (Not reported)	100	0 mg/L / 15 mg/L	3 REPLICATES	Yuan,Z., J. Zhang, C. Tu, Z. Wang, and W. Xin	175665	The Protective Effect of Blueberry Anthocyanins Against Perfluorooctanoic Acid-Induced Disturbance in Planarian (Dugesia japonica)	Ecotoxicol. Environ. Saf.127:170-174	2016
PFOA	7	335671	2,2,3,3,4,4,5,5,6,6,7,7,8,8,8-Pentadecafluorooctanoic acid	Unmeasured	Not reported	Dugesia japonica	Flatworm	Worms	Not reported	NR	Not reported	Wild	Static	Fresh water	2	Formulation	15	AI mg/L	Enzyme(s)	Mono amino oxidase	LOEC	Whole organism	<	0.01	ECOTOX	3	Day(s)	Concurrent control	Acute (Not reported)	100	0 mg/L / 15 mg/L	3 REPLICATES	Yuan,Z., J. Zhang, C. Tu, Z. Wang, and W. Xin	175665	The Protective Effect of Blueberry Anthocyanins Against Perfluorooctanoic Acid-Induced Disturbance in Planarian (Dugesia japonica)	Ecotoxicol. Environ. Saf.127:170-174	2016
PFOA	7	335671	2,2,3,3,4,4,5,5,6,6,7,7,8,8,8-Pentadecafluorooctanoic acid	Unmeasured	Not reported	Dugesia japonica	Flatworm	Worms	Not reported	NR	Not reported	Wild	Renewal	Fresh water	2	Formulation	15	AI mg/L	Genetics	DNA (cytosine-5-)-methyltransferase 1 mRNA	LOEC	Whole organism	<	0.01	ECOTOX	10	Day(s)	Carrier or solvent	Acute (Not reported)	120	0 mg/L / 15 mg/L	THREE REPLICATES	Zhang,J., B. Wang, B. Zhao, Y. Li, X. Zhao, and Z. Yuan	178340	Blueberry Anthocyanin Alleviate Perfluorooctanoic Acid-Induced Toxicity in Planarian (Dugesia japonica) by Regulating Oxidative Stress Biomarkers, ATP Contents, DNA Methylation and mRNA Expression	Environ. Pollut.245:957-964	2019
PFOA	7	335671	2,2,3,3,4,4,5,5,6,6,7,7,8,8,8-Pentadecafluorooctanoic acid	Unmeasured	Not reported	Dugesia japonica	Flatworm	Worms	Not reported	NR	Not reported	Wild	Renewal	Fresh water	2	Formulation	15	AI mg/L	Genetics	Glutathione S-transferase mRNA	LOEC	Whole organism	<	0.01	ECOTOX	10	Day(s)	Carrier or solvent	Acute (Not reported)	120	0 mg/L / 15 mg/L	THREE REPLICATES	Zhang,J., B. Wang, B. Zhao, Y. Li, X. Zhao, and Z. Yuan	178340	Blueberry Anthocyanin Alleviate Perfluorooctanoic Acid-Induced Toxicity in Planarian (Dugesia japonica) by Regulating Oxidative Stress Biomarkers, ATP Contents, DNA Methylation and mRNA Expression	Environ. Pollut.245:957-964	2019
PFOA	7	335671	2,2,3,3,4,4,5,5,6,6,7,7,8,8,8-Pentadecafluorooctanoic acid	Unmeasured	Not reported	Dugesia japonica	Flatworm	Worms	Not reported	NR	Not reported	Wild	Static	Fresh water	2	Formulation	15	AI mg/L	Enzyme(s)	Cytochrome C-oxidase	LOEC	Whole organism	<	0.01	ECOTOX	1	Day(s)	Concurrent control	Acute (Not reported)	100	0 mg/L / 15 mg/L	3 REPLICATES	Yuan,Z., J. Zhang, C. Tu, Z. Wang, and W. Xin	175665	The Protective Effect of Blueberry Anthocyanins Against Perfluorooctanoic Acid-Induced Disturbance in Planarian (Dugesia japonica)	Ecotoxicol. Environ. Saf.127:170-174	2016
PFOA	7	335671	2,2,3,3,4,4,5,5,6,6,7,7,8,8,8-Pentadecafluorooctanoic acid	Unmeasured	Not reported	Dugesia japonica	Flatworm	Worms	Not reported	NR	Not reported	Wild	Renewal	Fresh water	2	Formulation	15	AI mg/L	Biochemistry	Glutathione (reduced glutathione)	LOEC	Whole organism	<	0.01	ECOTOX	1	Day(s)	Carrier or solvent	Acute (Not reported)	120	0 mg/L / 15 mg/L	THREE REPLICATES	Zhang,J., B. Wang, B. Zhao, Y. Li, X. Zhao, and Z. Yuan	178340	Blueberry Anthocyanin Alleviate Perfluorooctanoic Acid-Induced Toxicity in Planarian (Dugesia japonica) by Regulating Oxidative Stress Biomarkers, ATP Contents, DNA Methylation and mRNA Expression	Environ. Pollut.245:957-964	2019
PFOA	7	335671	2,2,3,3,4,4,5,5,6,6,7,7,8,8,8-Pentadecafluorooctanoic acid	Unmeasured	Not reported	Dugesia japonica	Flatworm	Worms	Not reported	NR	Not reported	Wild	Static	Fresh water	2	Formulation	15	AI mg/L	Biochemistry	Antioxidant activity	LOEC	Whole organism	<	0.05	ECOTOX	10	Day(s)	Concurrent control	Acute (Not reported)	100	0 mg/L / 15 mg/L	3 REPLICATES	Yuan,Z., J. Zhang, C. Tu, Z. Wang, and W. Xin	175665	The Protective Effect of Blueberry Anthocyanins Against Perfluorooctanoic Acid-Induced Disturbance in Planarian (Dugesia japonica)	Ecotoxicol. Environ. Saf.127:170-174	2016
PFOA	7	335671	2,2,3,3,4,4,5,5,6,6,7,7,8,8,8-Pentadecafluorooctanoic acid	Unmeasured	Not reported	Dugesia japonica	Flatworm	Worms	Not reported	NR	Not reported	Wild	Renewal	Fresh water	2	Formulation	15	AI mg/L	Enzyme(s)	Adenosine triphosphatase activity	LOEC	Mitochondria	<	0.05	ECOTOX	10	Day(s)	Carrier or solvent	Acute (Not reported)	120	0 mg/L / 15 mg/L	THREE REPLICATES	Zhang,J., B. Wang, B. Zhao, Y. Li, X. Zhao, and Z. Yuan	178340	Blueberry Anthocyanin Alleviate Perfluorooctanoic Acid-Induced Toxicity in Planarian (Dugesia japonica) by Regulating Oxidative Stress Biomarkers, ATP Contents, DNA Methylation and mRNA Expression	Environ. Pollut.245:957-964	2019
PFOA	7	335671	2,2,3,3,4,4,5,5,6,6,7,7,8,8,8-Pentadecafluorooctanoic acid	Unmeasured	Not reported	Dugesia japonica	Flatworm	Worms	Not reported	NR	Not reported	Wild	Static	Fresh water	2	Formulation	15	AI mg/L	Enzyme(s)	Mono amino oxidase	LOEC	Whole organism	<	0.01	ECOTOX	7	Day(s)	Concurrent control	Acute (Not reported)	100	0 mg/L / 15 mg/L	3 REPLICATES	Yuan,Z., J. Zhang, C. Tu, Z. Wang, and W. Xin	175665	The Protective Effect of Blueberry Anthocyanins Against Perfluorooctanoic Acid-Induced Disturbance in Planarian (Dugesia japonica)	Ecotoxicol. Environ. Saf.127:170-174	2016
PFOA	7	335671	2,2,3,3,4,4,5,5,6,6,7,7,8,8,8-Pentadecafluorooctanoic acid	Unmeasured	Not reported	Dugesia japonica	Flatworm	Worms	Not reported	NR	Not reported	Wild	Renewal	Fresh water	2	Formulation	15	AI mg/L	Enzyme(s)	Glutathione reductase	LOEC	Whole organism	<	0.01	ECOTOX	10	Day(s)	Carrier or solvent	Acute (Not reported)	120	0 mg/L / 15 mg/L	THREE REPLICATES	Zhang,J., B. Wang, B. Zhao, Y. Li, X. Zhao, and Z. Yuan	178340	Blueberry Anthocyanin Alleviate Perfluorooctanoic Acid-Induced Toxicity in Planarian (Dugesia japonica) by Regulating Oxidative Stress Biomarkers, ATP Contents, DNA Methylation and mRNA Expression	Environ. Pollut.245:957-964	2019
PFOA	7	335671	2,2,3,3,4,4,5,5,6,6,7,7,8,8,8-Pentadecafluorooctanoic acid	Unmeasured	Not reported	Dugesia japonica	Flatworm	Worms	Not reported	NR	Not reported	Wild	Static	Fresh water	2	Formulation	15	AI mg/L	Physiology	Permeability, tissue, membrane	LOEC	Whole organism	<	0.01	ECOTOX	1	Day(s)	Concurrent control	Acute (Not reported)	100	0 mg/L / 15 mg/L	3 REPLICATES	Yuan,Z., J. Zhang, C. Tu, Z. Wang, and W. Xin	175665	The Protective Effect of Blueberry Anthocyanins Against Perfluorooctanoic Acid-Induced Disturbance in Planarian (Dugesia japonica)	Ecotoxicol. Environ. Saf.127:170-174	2016
PFOA	7	335671	2,2,3,3,4,4,5,5,6,6,7,7,8,8,8-Pentadecafluorooctanoic acid	Unmeasured	Not reported	Dugesia japonica	Flatworm	Worms	Not reported	NR	Not reported	Wild	Renewal	Fresh water	2	Formulation	15	AI mg/L	Genetics	DNA methylation	LOEC	Whole organism	<	0.05	ECOTOX	1	Day(s)	Carrier or solvent	Acute (Not reported)	120	0 mg/L / 15 mg/L	THREE REPLICATES	Zhang,J., B. Wang, B. Zhao, Y. Li, X. Zhao, and Z. Yuan	178340	Blueberry Anthocyanin Alleviate Perfluorooctanoic Acid-Induced Toxicity in Planarian (Dugesia japonica) by Regulating Oxidative Stress Biomarkers, ATP Contents, DNA Methylation and mRNA Expression	Environ. Pollut.245:957-964	2019
PFOA	7	335671	2,2,3,3,4,4,5,5,6,6,7,7,8,8,8-Pentadecafluorooctanoic acid	Unmeasured	Not reported	Dugesia japonica	Flatworm	Worms	Not reported	NR	Not reported	Wild	Static	Fresh water	2	Formulation	15	AI mg/L	Physiology	Permeability, tissue, membrane	LOEC	Whole organism	<	0.01	ECOTOX	3	Day(s)	Concurrent control	Acute (Not reported)	100	0 mg/L / 15 mg/L	3 REPLICATES	Yuan,Z., J. Zhang, C. Tu, Z. Wang, and W. Xin	175665	The Protective Effect of Blueberry Anthocyanins Against Perfluorooctanoic Acid-Induced Disturbance in Planarian (Dugesia japonica)	Ecotoxicol. Environ. Saf.127:170-174	2016
PFOA	7	335671	2,2,3,3,4,4,5,5,6,6,7,7,8,8,8-Pentadecafluorooctanoic acid	Unmeasured	Not reported	Dugesia japonica	Flatworm	Worms	Not reported	NR	Not reported	Wild	Renewal	Fresh water	2	Formulation	15	AI mg/L	Genetics	DNA methylation	LOEC	Whole organism	<	0.01	ECOTOX	7	Day(s)	Carrier or solvent	Acute (Not reported)	120	0 mg/L / 15 mg/L	THREE REPLICATES	Zhang,J., B. Wang, B. Zhao, Y. Li, X. Zhao, and Z. Yuan	178340	Blueberry Anthocyanin Alleviate Perfluorooctanoic Acid-Induced Toxicity in Planarian (Dugesia japonica) by Regulating Oxidative Stress Biomarkers, ATP Contents, DNA Methylation and mRNA Expression	Environ. Pollut.245:957-964	2019
PFOA	7	335671	2,2,3,3,4,4,5,5,6,6,7,7,8,8,8-Pentadecafluorooctanoic acid	Unmeasured	Not reported	Dugesia japonica	Flatworm	Worms	Not reported	NR	Not reported	Wild	Renewal	Fresh water	2	Formulation	15	AI mg/L	Genetics	DNA methylation	LOEC	Whole organism	<	0.01	ECOTOX	10	Day(s)	Carrier or solvent	Acute (Not reported)	120	0 mg/L / 15 mg/L	THREE REPLICATES	Zhang,J., B. Wang, B. Zhao, Y. Li, X. Zhao, and Z. Yuan	178340	Blueberry Anthocyanin Alleviate Perfluorooctanoic Acid-Induced Toxicity in Planarian (Dugesia japonica) by Regulating Oxidative Stress Biomarkers, ATP Contents, DNA Methylation and mRNA Expression	Environ. Pollut.245:957-964	2019
PFOA	7	335671	2,2,3,3,4,4,5,5,6,6,7,7,8,8,8-Pentadecafluorooctanoic acid	Unmeasured	Not reported	Dugesia japonica	Flatworm	Worms	Not reported	NR	Not reported	Wild	Renewal	Fresh water	2	Formulation	15	AI mg/L	Biochemistry	Glutathione disulfide (oxidized glutathione)	LOEC	Whole organism	<	0.01	ECOTOX	7	Day(s)	Carrier or solvent	Acute (Not reported)	120	0 mg/L / 15 mg/L	THREE REPLICATES	Zhang,J., B. Wang, B. Zhao, Y. Li, X. Zhao, and Z. Yuan	178340	Blueberry Anthocyanin Alleviate Perfluorooctanoic Acid-Induced Toxicity in Planarian (Dugesia japonica) by Regulating Oxidative Stress Biomarkers, ATP Contents, DNA Methylation and mRNA Expression	Environ. Pollut.245:957-964	2019
PFOA	7	335671	2,2,3,3,4,4,5,5,6,6,7,7,8,8,8-Pentadecafluorooctanoic acid	Unmeasured	Not reported	Dugesia japonica	Flatworm	Worms	Not reported	NR	Not reported	Wild	Static	Fresh water	2	Formulation	15	AI mg/L	Enzyme(s)	Succinate dehydrogenase	LOEC	Whole organism	<	0.05	ECOTOX	1	Day(s)	Concurrent control	Acute (Not reported)	100	0 mg/L / 15 mg/L	3 REPLICATES	Yuan,Z., J. Zhang, C. Tu, Z. Wang, and W. Xin	175665	The Protective Effect of Blueberry Anthocyanins Against Perfluorooctanoic Acid-Induced Disturbance in Planarian (Dugesia japonica)	Ecotoxicol. Environ. Saf.127:170-174	2016
PFOA	7	335671	2,2,3,3,4,4,5,5,6,6,7,7,8,8,8-Pentadecafluorooctanoic acid	Unmeasured	Not reported	Dugesia japonica	Flatworm	Worms	Not reported	NR	Not reported	Wild	Renewal	Fresh water	2	Formulation	15	AI mg/L	Genetics	Glutathione reductase mRNA	LOEC	Whole organism	<	0.01	ECOTOX	1	Day(s)	Carrier or solvent	Acute (Not reported)	120	0 mg/L / 15 mg/L	THREE REPLICATES	Zhang,J., B. Wang, B. Zhao, Y. Li, X. Zhao, and Z. Yuan	178340	Blueberry Anthocyanin Alleviate Perfluorooctanoic Acid-Induced Toxicity in Planarian (Dugesia japonica) by Regulating Oxidative Stress Biomarkers, ATP Contents, DNA Methylation and mRNA Expression	Environ. Pollut.245:957-964	2019
PFOA	7	335671	2,2,3,3,4,4,5,5,6,6,7,7,8,8,8-Pentadecafluorooctanoic acid	Unmeasured	Not reported	Dugesia japonica	Flatworm	Worms	Not reported	NR	Not reported	Wild	Renewal	Fresh water	2	Formulation	15	AI mg/L	Genetics	Na+ K+ ATPase mRNA	LOEC	Whole organism	<	0.01	ECOTOX	1	Day(s)	Carrier or solvent	Acute (Not reported)	120	0 mg/L / 15 mg/L	THREE REPLICATES	Zhang,J., B. Wang, B. Zhao, Y. Li, X. Zhao, and Z. Yuan	178340	Blueberry Anthocyanin Alleviate Perfluorooctanoic Acid-Induced Toxicity in Planarian (Dugesia japonica) by Regulating Oxidative Stress Biomarkers, ATP Contents, DNA Methylation and mRNA Expression	Environ. Pollut.245:957-964	2019
PFOA	7	335671	2,2,3,3,4,4,5,5,6,6,7,7,8,8,8-Pentadecafluorooctanoic acid	Unmeasured	Not reported	Dugesia japonica	Flatworm	Worms	Not reported	NR	Not reported	Wild	Renewal	Fresh water	6	Active ingredient	10	AI mg/L	Enzyme(s)	Superoxide dismutase (SOD) enzyme activity	LOEC	Whole organism	<	0.01	ECOTOX	1	Day(s)	Carrier or solvent	Acute (Not reported)	30	0 mg/L / 0.5 mg/L / 1 mg/L / 5 mg/L / 10 mg/L / 15 mg/L	THREE REPLICATES, PLANARIA WERE HOMOGENIZED AFTER EXPOSURE	Yuan,Z., J. Zhang, Y. Zhang, H. Zhen, and Y. Sun	177055	The Effect of Perfluorooctanoic Acid on the Planarian Dugesia japonica	Pol. J. Environ. Stud.24(2): 801-807	2015
PFOA	7	335671	2,2,3,3,4,4,5,5,6,6,7,7,8,8,8-Pentadecafluorooctanoic acid	Unmeasured	Not reported	Dugesia japonica	Flatworm	Worms	Not reported	NR	Not reported	Wild	Renewal	Fresh water	6	Active ingredient	1	AI mg/L	Enzyme(s)	Catalase	LOEC	Whole organism	<	0.01	ECOTOX	10	Day(s)	Carrier or solvent	Acute (Not reported)	30	0 mg/L / 0.5 mg/L / 1 mg/L / 5 mg/L / 10 mg/L / 15 mg/L	THREE REPLICATES, PLANARIA WERE HOMOGENIZED AFTER EXPOSURE	Yuan,Z., J. Zhang, Y. Zhang, H. Zhen, and Y. Sun	177055	The Effect of Perfluorooctanoic Acid on the Planarian Dugesia japonica	Pol. J. Environ. Stud.24(2): 801-807	2015
PFOA	7	335671	2,2,3,3,4,4,5,5,6,6,7,7,8,8,8-Pentadecafluorooctanoic acid	Unmeasured	Not reported	Dugesia japonica	Flatworm	Worms	Not reported	NR	Not reported	Wild	Renewal	Fresh water	2	Formulation	15	AI mg/L	Enzyme(s)	Glutathione S-transferase	NOEC	Whole organism	<	0.05	ECOTOX	7	Day(s)	Carrier or solvent	Acute (Not reported)	120	0 mg/L / 15 mg/L	THREE REPLICATES	Zhang,J., B. Wang, B. Zhao, Y. Li, X. Zhao, and Z. Yuan	178340	Blueberry Anthocyanin Alleviate Perfluorooctanoic Acid-Induced Toxicity in Planarian (Dugesia japonica) by Regulating Oxidative Stress Biomarkers, ATP Contents, DNA Methylation and mRNA Expression	Environ. Pollut.245:957-964	2019
PFOA	7	335671	2,2,3,3,4,4,5,5,6,6,7,7,8,8,8-Pentadecafluorooctanoic acid	Unmeasured	Not reported	Dugesia japonica	Flatworm	Worms	Not reported	NR	Not reported	Wild	Renewal	Fresh water	6	Active ingredient	5	AI mg/L	Enzyme(s)	Superoxide dismutase (SOD) enzyme activity	NOEC	Whole organism	<	0.05	ECOTOX	1	Day(s)	Carrier or solvent	Acute (Not reported)	30	0 mg/L / 0.5 mg/L / 1 mg/L / 5 mg/L / 10 mg/L / 15 mg/L	THREE REPLICATES, PLANARIA WERE HOMOGENIZED AFTER EXPOSURE	Yuan,Z., J. Zhang, Y. Zhang, H. Zhen, and Y. Sun	177055	The Effect of Perfluorooctanoic Acid on the Planarian Dugesia japonica	Pol. J. Environ. Stud.24(2): 801-807	2015
PFOA	7	335671	2,2,3,3,4,4,5,5,6,6,7,7,8,8,8-Pentadecafluorooctanoic acid	Unmeasured	Not reported	Dugesia japonica	Flatworm	Worms	Not reported	NR	Not reported	Wild	Static	Fresh water	2	Formulation	15	AI mg/L	Biochemistry	Antioxidant activity	NOEC	Whole organism	<	0.05	ECOTOX	7	Day(s)	Concurrent control	Acute (Not reported)	100	0 mg/L / 15 mg/L	3 REPLICATES	Yuan,Z., J. Zhang, C. Tu, Z. Wang, and W. Xin	175665	The Protective Effect of Blueberry Anthocyanins Against Perfluorooctanoic Acid-Induced Disturbance in Planarian (Dugesia japonica)	Ecotoxicol. Environ. Saf.127:170-174	2016
PFOA	7	335671	2,2,3,3,4,4,5,5,6,6,7,7,8,8,8-Pentadecafluorooctanoic acid	Unmeasured	Not reported	Dugesia japonica	Flatworm	Worms	Not reported	NR	Not reported	Wild	Renewal	Fresh water	2	Formulation	15	AI mg/L	Biochemistry	Malondialdehyde	NOEC	Whole organism	<	0.05	ECOTOX	10	Day(s)	Carrier or solvent	Acute (Not reported)	120	0 mg/L / 15 mg/L	THREE REPLICATES	Zhang,J., B. Wang, B. Zhao, Y. Li, X. Zhao, and Z. Yuan	178340	Blueberry Anthocyanin Alleviate Perfluorooctanoic Acid-Induced Toxicity in Planarian (Dugesia japonica) by Regulating Oxidative Stress Biomarkers, ATP Contents, DNA Methylation and mRNA Expression	Environ. Pollut.245:957-964	2019
PFOA	7	335671	2,2,3,3,4,4,5,5,6,6,7,7,8,8,8-Pentadecafluorooctanoic acid	Unmeasured	Not reported	Dugesia japonica	Flatworm	Worms	Not reported	NR	Not reported	Wild	Renewal	Fresh water	6	Active ingredient	15	AI mg/L	Enzyme(s)	Catalase	NOEC	Whole organism	<	0.01	ECOTOX	1	Day(s)	Carrier or solvent	Acute (Not reported)	30	0 mg/L / 0.5 mg/L / 1 mg/L / 5 mg/L / 10 mg/L / 15 mg/L	THREE REPLICATES, PLANARIA WERE HOMOGENIZED AFTER EXPOSURE	Yuan,Z., J. Zhang, Y. Zhang, H. Zhen, and Y. Sun	177055	The Effect of Perfluorooctanoic Acid on the Planarian Dugesia japonica	Pol. J. Environ. Stud.24(2): 801-807	2015
PFOA	7	335671	2,2,3,3,4,4,5,5,6,6,7,7,8,8,8-Pentadecafluorooctanoic acid	Unmeasured	Not reported	Dugesia japonica	Flatworm	Worms	Not reported	NR	Not reported	Wild	Renewal	Fresh water	6	Active ingredient	15	AI mg/L	Behavior	Movements, number of	NOEC	Not reported	<	0.05	ECOTOX	1	Day(s)	Carrier or solvent	Acute (Not reported)	30	0 mg/L / 0.5 mg/L / 1 mg/L / 5 mg/L / 10 mg/L / 15 mg/L	THREE REPLICATES	Yuan,Z., J. Zhang, Y. Zhang, H. Zhen, and Y. Sun	177055	The Effect of Perfluorooctanoic Acid on the Planarian Dugesia japonica	Pol. J. Environ. Stud.24(2): 801-807	2015
PFOA	7	335671	2,2,3,3,4,4,5,5,6,6,7,7,8,8,8-Pentadecafluorooctanoic acid	Unmeasured	Not reported	Dugesia japonica	Flatworm	Worms	Not reported	NR	Not reported	Wild	Renewal	Fresh water	5	Active ingredient	10	AI mg/L	Genetics	Neuroligin mRNA	NOEC	Whole organism	<	0.05	ECOTOX	1	Day(s)	Carrier or solvent	Acute (Not reported)	10	0 mg/L / 0.5 mg/L / 5 mg/L / 10 mg/L / 20 mg/L	THREE REPLICATES, BETA-ACTIN GENE USED AS AN INTERNAL REFERENCE GENE	Yuan,Z., J. Zhang, B. Zhao, Z. Miao, and X. Wu	176960	Effects of Perfluorooctanoic Acid on Neural Genes Expression and Neuronal Morphology in the Planarian Dugesia japonica	Chem. Ecol.32(6): 575-582	2016
PFOA	7	335671	2,2,3,3,4,4,5,5,6,6,7,7,8,8,8-Pentadecafluorooctanoic acid	Unmeasured	Not reported	Dugesia japonica	Flatworm	Worms	Not reported	NR	Not reported	Wild	Renewal	Fresh water	2	Formulation	15	AI mg/L	Enzyme(s)	Glutathione peroxidase	NOEC	Whole organism	<	0.05	ECOTOX	1	Day(s)	Carrier or solvent	Acute (Not reported)	120	0 mg/L / 15 mg/L	THREE REPLICATES	Zhang,J., B. Wang, B. Zhao, Y. Li, X. Zhao, and Z. Yuan	178340	Blueberry Anthocyanin Alleviate Perfluorooctanoic Acid-Induced Toxicity in Planarian (Dugesia japonica) by Regulating Oxidative Stress Biomarkers, ATP Contents, DNA Methylation and mRNA Expression	Environ. Pollut.245:957-964	2019
PFOA	7	335671	2,2,3,3,4,4,5,5,6,6,7,7,8,8,8-Pentadecafluorooctanoic acid	Unmeasured	Not reported	Dugesia japonica	Flatworm	Worms	Not reported	NR	Not reported	Wild	Renewal	Fresh water	2	Formulation	15	AI mg/L	Genetics	Glutathione S-transferase mRNA	NOEC	Whole organism	<	0.05	ECOTOX	3	Day(s)	Carrier or solvent	Acute (Not reported)	120	0 mg/L / 15 mg/L	THREE REPLICATES	Zhang,J., B. Wang, B. Zhao, Y. Li, X. Zhao, and Z. Yuan	178340	Blueberry Anthocyanin Alleviate Perfluorooctanoic Acid-Induced Toxicity in Planarian (Dugesia japonica) by Regulating Oxidative Stress Biomarkers, ATP Contents, DNA Methylation and mRNA Expression	Environ. Pollut.245:957-964	2019
PFOA	7	335671	2,2,3,3,4,4,5,5,6,6,7,7,8,8,8-Pentadecafluorooctanoic acid	Unmeasured	Not reported	Dugesia japonica	Flatworm	Worms	Not reported	NR	Not reported	Wild	Static	Fresh water	2	Formulation	15	AI mg/L	Enzyme(s)	Succinate dehydrogenase	NOEC	Whole organism	<	0.05	ECOTOX	3	Day(s)	Concurrent control	Acute (Not reported)	100	0 mg/L / 15 mg/L	3 REPLICATES	Yuan,Z., J. Zhang, C. Tu, Z. Wang, and W. Xin	175665	The Protective Effect of Blueberry Anthocyanins Against Perfluorooctanoic Acid-Induced Disturbance in Planarian (Dugesia japonica)	Ecotoxicol. Environ. Saf.127:170-174	2016
PFOA	7	335671	2,2,3,3,4,4,5,5,6,6,7,7,8,8,8-Pentadecafluorooctanoic acid	Unmeasured	Not reported	Dugesia japonica	Flatworm	Worms	Not reported	NR	Not reported	Wild	Static	Fresh water	2	Formulation	15	AI mg/L	Enzyme(s)	Succinate dehydrogenase	NOEC	Whole organism	<	0.05	ECOTOX	7	Day(s)	Concurrent control	Acute (Not reported)	100	0 mg/L / 15 mg/L	3 REPLICATES	Yuan,Z., J. Zhang, C. Tu, Z. Wang, and W. Xin	175665	The Protective Effect of Blueberry Anthocyanins Against Perfluorooctanoic Acid-Induced Disturbance in Planarian (Dugesia japonica)	Ecotoxicol. Environ. Saf.127:170-174	2016
PFOA	7	335671	2,2,3,3,4,4,5,5,6,6,7,7,8,8,8-Pentadecafluorooctanoic acid	Unmeasured	Not reported	Dugesia japonica	Flatworm	Worms	Not reported	NR	Not reported	Wild	Renewal	Fresh water	2	Formulation	15	AI mg/L	Enzyme(s)	Glutathione reductase	NOEC	Whole organism	<	0.05	ECOTOX	3	Day(s)	Carrier or solvent	Acute (Not reported)	120	0 mg/L / 15 mg/L	THREE REPLICATES	Zhang,J., B. Wang, B. Zhao, Y. Li, X. Zhao, and Z. Yuan	178340	Blueberry Anthocyanin Alleviate Perfluorooctanoic Acid-Induced Toxicity in Planarian (Dugesia japonica) by Regulating Oxidative Stress Biomarkers, ATP Contents, DNA Methylation and mRNA Expression	Environ. Pollut.245:957-964	2019
PFOA	7	335671	2,2,3,3,4,4,5,5,6,6,7,7,8,8,8-Pentadecafluorooctanoic acid	Unmeasured	Not reported	Dugesia japonica	Flatworm	Worms	Not reported	NR	Not reported	Wild	Renewal	Fresh water	2	Formulation	15	AI mg/L	Biochemistry	Glutathione disulfide (oxidized glutathione)	NOEC	Whole organism	<	0.05	ECOTOX	3	Day(s)	Carrier or solvent	Acute (Not reported)	120	0 mg/L / 15 mg/L	THREE REPLICATES	Zhang,J., B. Wang, B. Zhao, Y. Li, X. Zhao, and Z. Yuan	178340	Blueberry Anthocyanin Alleviate Perfluorooctanoic Acid-Induced Toxicity in Planarian (Dugesia japonica) by Regulating Oxidative Stress Biomarkers, ATP Contents, DNA Methylation and mRNA Expression	Environ. Pollut.245:957-964	2019
PFOA	7	335671	2,2,3,3,4,4,5,5,6,6,7,7,8,8,8-Pentadecafluorooctanoic acid	Unmeasured	Not reported	Dugesia japonica	Flatworm	Worms	Not reported	NR	Not reported	Wild	Renewal	Fresh water	2	Formulation	15	AI mg/L	Enzyme(s)	Glutathione S-transferase	NOEC	Whole organism	<	0.05	ECOTOX	1	Day(s)	Carrier or solvent	Acute (Not reported)	120	0 mg/L / 15 mg/L	THREE REPLICATES	Zhang,J., B. Wang, B. Zhao, Y. Li, X. Zhao, and Z. Yuan	178340	Blueberry Anthocyanin Alleviate Perfluorooctanoic Acid-Induced Toxicity in Planarian (Dugesia japonica) by Regulating Oxidative Stress Biomarkers, ATP Contents, DNA Methylation and mRNA Expression	Environ. Pollut.245:957-964	2019
PFOA	7	335671	2,2,3,3,4,4,5,5,6,6,7,7,8,8,8-Pentadecafluorooctanoic acid	Unmeasured	Not reported	Dugesia japonica	Flatworm	Worms	Not reported	NR	Not reported	Wild	Renewal	Fresh water	2	Formulation	15	AI mg/L	Enzyme(s)	Adenosine triphosphatase activity	NOEC	Mitochondria	<	0.05	ECOTOX	1	Day(s)	Carrier or solvent	Acute (Not reported)	120	0 mg/L / 15 mg/L	THREE REPLICATES	Zhang,J., B. Wang, B. Zhao, Y. Li, X. Zhao, and Z. Yuan	178340	Blueberry Anthocyanin Alleviate Perfluorooctanoic Acid-Induced Toxicity in Planarian (Dugesia japonica) by Regulating Oxidative Stress Biomarkers, ATP Contents, DNA Methylation and mRNA Expression	Environ. Pollut.245:957-964	2019
PFOA	7	335671	2,2,3,3,4,4,5,5,6,6,7,7,8,8,8-Pentadecafluorooctanoic acid	Unmeasured	Not reported	Dugesia japonica	Flatworm	Worms	Not reported	NR	Not reported	Wild	Renewal	Fresh water	6	Active ingredient	15	AI mg/L	Growth	Limb/ body part regeneration	NOEC	Tail	<	0.05	ECOTOX	9	Day(s)	Carrier or solvent	Acute (Not reported)	30	0 mg/L / 0.5 mg/L / 1 mg/L / 5 mg/L / 10 mg/L / 15 mg/L	THREE REPLICATES, PLANARIA WERE TRANSVERSELY CUT BEHIND THEIR AURICLE AND TAILS WERE ALLOWED TO REGENERATE	Yuan,Z., J. Zhang, Y. Zhang, H. Zhen, and Y. Sun	177055	The Effect of Perfluorooctanoic Acid on the Planarian Dugesia japonica	Pol. J. Environ. Stud.24(2): 801-807	2015
PFOA	7	335671	2,2,3,3,4,4,5,5,6,6,7,7,8,8,8-Pentadecafluorooctanoic acid	Unmeasured	Not reported	Dugesia japonica	Flatworm	Worms	Not reported	NR	Not reported	Wild	Renewal	Fresh water	6	Active ingredient	15	AI mg/L	Growth	Limb/ body part regeneration	NOEC	Tail	<	0.05	ECOTOX	6	Day(s)	Carrier or solvent	Acute (Not reported)	30	0 mg/L / 0.5 mg/L / 1 mg/L / 5 mg/L / 10 mg/L / 15 mg/L	THREE REPLICATES, PLANARIA WERE TRANSVERSELY CUT BEHIND THEIR AURICLE AND TAILS WERE ALLOWED TO REGENERATE	Yuan,Z., J. Zhang, Y. Zhang, H. Zhen, and Y. Sun	177055	The Effect of Perfluorooctanoic Acid on the Planarian Dugesia japonica	Pol. J. Environ. Stud.24(2): 801-807	2015
PFOA	7	335671	2,2,3,3,4,4,5,5,6,6,7,7,8,8,8-Pentadecafluorooctanoic acid	Unmeasured	Not reported	Dugesia japonica	Flatworm	Worms	Not reported	NR	Not reported	Wild	Renewal	Fresh water	6	Active ingredient	15	AI mg/L	Growth	Limb/ body part regeneration	NOEC	Tail	<	0.05	ECOTOX	8	Day(s)	Carrier or solvent	Acute (Not reported)	30	0 mg/L / 0.5 mg/L / 1 mg/L / 5 mg/L / 10 mg/L / 15 mg/L	THREE REPLICATES, PLANARIA WERE TRANSVERSELY CUT BEHIND THEIR AURICLE AND TAILS WERE ALLOWED TO REGENERATE	Yuan,Z., J. Zhang, Y. Zhang, H. Zhen, and Y. Sun	177055	The Effect of Perfluorooctanoic Acid on the Planarian Dugesia japonica	Pol. J. Environ. Stud.24(2): 801-807	2015
PFOA	7	335671	2,2,3,3,4,4,5,5,6,6,7,7,8,8,8-Pentadecafluorooctanoic acid	Unmeasured	Not reported	Dugesia japonica	Flatworm	Worms	Not reported	NR	Not reported	Wild	Renewal	Fresh water	6	Active ingredient	15	AI mg/L	Growth	Limb/ body part regeneration	NOEC	Tail	<	0.05	ECOTOX	6	Day(s)	Carrier or solvent	Acute (Not reported)	30	0 mg/L / 0.5 mg/L / 1 mg/L / 5 mg/L / 10 mg/L / 15 mg/L	THREE REPLICATES, PLANARIA WERE TRANSVERSELY CUT BEHIND THEIR AURICLE AND TAILS WERE ALLOWED TO REGENERATE	Yuan,Z., J. Zhang, Y. Zhang, H. Zhen, and Y. Sun	177055	The Effect of Perfluorooctanoic Acid on the Planarian Dugesia japonica	Pol. J. Environ. Stud.24(2): 801-807	2015
PFOA	7	335671	2,2,3,3,4,4,5,5,6,6,7,7,8,8,8-Pentadecafluorooctanoic acid	Unmeasured	Not reported	Dugesia japonica	Flatworm	Worms	Not reported	NR	Not reported	Wild	Renewal	Fresh water	6	Active ingredient	1	AI mg/L	Growth	Limb/ body part regeneration	NOEC	Tail	<	0.05	ECOTOX	5	Day(s)	Carrier or solvent	Acute (Not reported)	30	0 mg/L / 0.5 mg/L / 1 mg/L / 5 mg/L / 10 mg/L / 15 mg/L	THREE REPLICATES, PLANARIA WERE TRANSVERSELY CUT BEHIND THEIR AURICLE AND TAILS WERE ALLOWED TO REGENERATE	Yuan,Z., J. Zhang, Y. Zhang, H. Zhen, and Y. Sun	177055	The Effect of Perfluorooctanoic Acid on the Planarian Dugesia japonica	Pol. J. Environ. Stud.24(2): 801-807	2015
PFOA	7	335671	2,2,3,3,4,4,5,5,6,6,7,7,8,8,8-Pentadecafluorooctanoic acid	Unmeasured	Not reported	Dugesia japonica	Flatworm	Worms	Not reported	NR	Not reported	Wild	Renewal	Fresh water	6	Active ingredient	10	AI mg/L	Growth	Limb/ body part regeneration	NOEC	Tail	<	0.05	ECOTOX	4	Day(s)	Carrier or solvent	Acute (Not reported)	30	0 mg/L / 0.5 mg/L / 1 mg/L / 5 mg/L / 10 mg/L / 15 mg/L	THREE REPLICATES, PLANARIA WERE TRANSVERSELY CUT BEHIND THEIR AURICLE AND TAILS WERE ALLOWED TO REGENERATE	Yuan,Z., J. Zhang, Y. Zhang, H. Zhen, and Y. Sun	177055	The Effect of Perfluorooctanoic Acid on the Planarian Dugesia japonica	Pol. J. Environ. Stud.24(2): 801-807	2015
PFOA	7	335671	2,2,3,3,4,4,5,5,6,6,7,7,8,8,8-Pentadecafluorooctanoic acid	Unmeasured	Not reported	Dugesia japonica	Flatworm	Worms	Not reported	NR	Not reported	Wild	Renewal	Fresh water	6	Active ingredient	15	AI mg/L	Growth	Limb/ body part regeneration	NOEC	Tail	<	0.05	ECOTOX	10	Day(s)	Carrier or solvent	Acute (Not reported)	30	0 mg/L / 0.5 mg/L / 1 mg/L / 5 mg/L / 10 mg/L / 15 mg/L	THREE REPLICATES, PLANARIA WERE TRANSVERSELY CUT BEHIND THEIR AURICLE AND TAILS WERE ALLOWED TO REGENERATE	Yuan,Z., J. Zhang, Y. Zhang, H. Zhen, and Y. Sun	177055	The Effect of Perfluorooctanoic Acid on the Planarian Dugesia japonica	Pol. J. Environ. Stud.24(2): 801-807	2015
PFOA	7	335671	2,2,3,3,4,4,5,5,6,6,7,7,8,8,8-Pentadecafluorooctanoic acid	Unmeasured	Not reported	Dugesia japonica	Flatworm	Worms	Not reported	NR	Not reported	Wild	Renewal	Fresh water	6	Active ingredient	15	AI mg/L	Growth	Limb/ body part regeneration	NOEC	Tail	<	0.05	ECOTOX	4	Day(s)	Carrier or solvent	Acute (Not reported)	30	0 mg/L / 0.5 mg/L / 1 mg/L / 5 mg/L / 10 mg/L / 15 mg/L	THREE REPLICATES, PLANARIA WERE TRANSVERSELY CUT BEHIND THEIR AURICLE AND TAILS WERE ALLOWED TO REGENERATE	Yuan,Z., J. Zhang, Y. Zhang, H. Zhen, and Y. Sun	177055	The Effect of Perfluorooctanoic Acid on the Planarian Dugesia japonica	Pol. J. Environ. Stud.24(2): 801-807	2015
PFOA	7	335671	2,2,3,3,4,4,5,5,6,6,7,7,8,8,8-Pentadecafluorooctanoic acid	Unmeasured	Not reported	Dugesia japonica	Flatworm	Worms	Not reported	NR	Not reported	Wild	Renewal	Fresh water	6	Active ingredient	15	AI mg/L	Growth	Limb/ body part regeneration	NOEC	Tail	<	0.05	ECOTOX	7	Day(s)	Carrier or solvent	Acute (Not reported)	30	0 mg/L / 0.5 mg/L / 1 mg/L / 5 mg/L / 10 mg/L / 15 mg/L	THREE REPLICATES, PLANARIA WERE TRANSVERSELY CUT BEHIND THEIR AURICLE AND TAILS WERE ALLOWED TO REGENERATE	Yuan,Z., J. Zhang, Y. Zhang, H. Zhen, and Y. Sun	177055	The Effect of Perfluorooctanoic Acid on the Planarian Dugesia japonica	Pol. J. Environ. Stud.24(2): 801-807	2015
PFOA	7	335671	2,2,3,3,4,4,5,5,6,6,7,7,8,8,8-Pentadecafluorooctanoic acid	Unmeasured	Not reported	Dugesia japonica	Flatworm	Worms	Not reported	NR	Not reported	Wild	Renewal	Fresh water	6	Active ingredient	15	AI mg/L	Growth	Limb/ body part regeneration	NOEC	Tail	<	0.05	ECOTOX	5	Day(s)	Carrier or solvent	Acute (Not reported)	30	0 mg/L / 0.5 mg/L / 1 mg/L / 5 mg/L / 10 mg/L / 15 mg/L	THREE REPLICATES, PLANARIA WERE TRANSVERSELY CUT BEHIND THEIR AURICLE AND TAILS WERE ALLOWED TO REGENERATE	Yuan,Z., J. Zhang, Y. Zhang, H. Zhen, and Y. Sun	177055	The Effect of Perfluorooctanoic Acid on the Planarian Dugesia japonica	Pol. J. Environ. Stud.24(2): 801-807	2015
PFOA	7	335671	2,2,3,3,4,4,5,5,6,6,7,7,8,8,8-Pentadecafluorooctanoic acid	Unmeasured	Not reported	Dugesia japonica	Flatworm	Worms	Not reported	NR	Not reported	Wild	Renewal	Fresh water	2	Formulation	15	AI mg/L	Genetics	Glutathione Peroxidase mRNA	NOEC	Whole organism	<	0.05	ECOTOX	1	Day(s)	Carrier or solvent	Acute (Not reported)	120	0 mg/L / 15 mg/L	THREE REPLICATES	Zhang,J., B. Wang, B. Zhao, Y. Li, X. Zhao, and Z. Yuan	178340	Blueberry Anthocyanin Alleviate Perfluorooctanoic Acid-Induced Toxicity in Planarian (Dugesia japonica) by Regulating Oxidative Stress Biomarkers, ATP Contents, DNA Methylation and mRNA Expression	Environ. Pollut.245:957-964	2019
PFOA	7	335671	2,2,3,3,4,4,5,5,6,6,7,7,8,8,8-Pentadecafluorooctanoic acid	Unmeasured	Not reported	Dugesia japonica	Flatworm	Worms	Not reported	NR	Not reported	Wild	Renewal	Fresh water	5	Active ingredient	5	AI mg/L	Genetics	Orthodenticle B mRNA	NOEC	Whole organism	<	0.05	ECOTOX	1	Day(s)	Carrier or solvent	Acute (Not reported)	10	0 mg/L / 0.5 mg/L / 5 mg/L / 10 mg/L / 20 mg/L	THREE REPLICATES, BETA-ACTIN GENE USED AS AN INTERNAL REFERENCE GENE	Yuan,Z., J. Zhang, B. Zhao, Z. Miao, and X. Wu	176960	Effects of Perfluorooctanoic Acid on Neural Genes Expression and Neuronal Morphology in the Planarian Dugesia japonica	Chem. Ecol.32(6): 575-582	2016
PFOA	7	335671	2,2,3,3,4,4,5,5,6,6,7,7,8,8,8-Pentadecafluorooctanoic acid	Unmeasured	Not reported	Dugesia japonica	Flatworm	Worms	Not reported	NR	Not reported	Wild	Renewal	Fresh water	5	Active ingredient	10	AI mg/L	Genetics	Orthodenticle A mRNA	NOEC	Whole organism	<	0.05	ECOTOX	1	Day(s)	Carrier or solvent	Acute (Not reported)	10	0 mg/L / 0.5 mg/L / 5 mg/L / 10 mg/L / 20 mg/L	THREE REPLICATES, BETA-ACTIN GENE USED AS AN INTERNAL REFERENCE GENE	Yuan,Z., J. Zhang, B. Zhao, Z. Miao, and X. Wu	176960	Effects of Perfluorooctanoic Acid on Neural Genes Expression and Neuronal Morphology in the Planarian Dugesia japonica	Chem. Ecol.32(6): 575-582	2016
PFOA	7	335671	2,2,3,3,4,4,5,5,6,6,7,7,8,8,8-Pentadecafluorooctanoic acid	Unmeasured	Not reported	Dugesia japonica	Flatworm	Worms	Not reported	NR	Not reported	Wild	Renewal	Fresh water	5	Active ingredient	0.5	AI mg/L	Genetics	Forkhead box D transcription factor mRNA	NOEC	Whole organism	<	0.05	ECOTOX	4	Day(s)	Carrier or solvent	Acute (Not reported)	10	0 mg/L / 0.5 mg/L / 5 mg/L / 10 mg/L / 20 mg/L	THREE REPLICATES, BETA-ACTIN GENE USED AS AN INTERNAL REFERENCE GENE	Yuan,Z., J. Zhang, B. Zhao, Z. Miao, and X. Wu	176960	Effects of Perfluorooctanoic Acid on Neural Genes Expression and Neuronal Morphology in the Planarian Dugesia japonica	Chem. Ecol.32(6): 575-582	2016
PFOA	7	335671	2,2,3,3,4,4,5,5,6,6,7,7,8,8,8-Pentadecafluorooctanoic acid	Unmeasured	Not reported	Dugesia japonica	Flatworm	Worms	Not reported	NR	Not reported	Wild	Static	Fresh water	5	Formulation	0.5	AI mg/L	Enzyme(s)	Glutathione peroxidase	NOEC	Whole organism	<	0.05	ECOTOX	7	Day(s)	Concurrent control	Acute (Not reported)	100	0 mg/L / 0.5 mg/L / 5 mg/L / 10 mg/L / 20 mg/L	THREE REPLICATES	Yuan,Z., Z. Miao, X. Gong, B. Zhao, Y. Zhang, H. Ma, J. Zhang, and B. Zhao	177044	Changes on Lipid Peroxidation, Enzymatic Activities and Gene Expression in Planarian (Dugesia japonica) Following Exposure to Perfluorooctanoic Acid	Ecotoxicol. Environ. Saf.145:564-568	2017
PFOA	7	335671	2,2,3,3,4,4,5,5,6,6,7,7,8,8,8-Pentadecafluorooctanoic acid	Unmeasured	Not reported	Dugesia japonica	Flatworm	Worms	Not reported	NR	Not reported	Wild	Static	Fresh water	5	Formulation	0.5	AI mg/L	Genetics	p53 mRNA	NOEC	Whole organism	<	0.05	ECOTOX	1	Day(s)	Concurrent control	Acute (Not reported)	100	0 mg/L / 0.5 mg/L / 5 mg/L / 10 mg/L / 20 mg/L	THREE REPLICATES	Yuan,Z., Z. Miao, X. Gong, B. Zhao, Y. Zhang, H. Ma, J. Zhang, and B. Zhao	177044	Changes on Lipid Peroxidation, Enzymatic Activities and Gene Expression in Planarian (Dugesia japonica) Following Exposure to Perfluorooctanoic Acid	Ecotoxicol. Environ. Saf.145:564-568	2017
PFOA	7	335671	2,2,3,3,4,4,5,5,6,6,7,7,8,8,8-Pentadecafluorooctanoic acid	Unmeasured	Not reported	Dugesia japonica	Flatworm	Worms	Not reported	NR	Not reported	Wild	Static	Fresh water	5	Formulation	20	AI mg/L	Enzyme(s)	Caspase 3	NOEC	Whole organism	<	0.05	ECOTOX	5	Day(s)	Concurrent control	Acute (Not reported)	100	0 mg/L / 0.5 mg/L / 5 mg/L / 10 mg/L / 20 mg/L	THREE REPLICATES	Yuan,Z., Z. Miao, X. Gong, B. Zhao, Y. Zhang, H. Ma, J. Zhang, and B. Zhao	177044	Changes on Lipid Peroxidation, Enzymatic Activities and Gene Expression in Planarian (Dugesia japonica) Following Exposure to Perfluorooctanoic Acid	Ecotoxicol. Environ. Saf.145:564-568	2017
PFOA	7	335671	2,2,3,3,4,4,5,5,6,6,7,7,8,8,8-Pentadecafluorooctanoic acid	Unmeasured	Not reported	Dugesia japonica	Flatworm	Worms	Not reported	NR	Not reported	Wild	Static	Fresh water	5	Formulation	20	AI mg/L	Genetics	Heat shock protein 40 mRNA	NOEC	Whole organism	<	0.05	ECOTOX	1	Day(s)	Concurrent control	Acute (Not reported)	100	0 mg/L / 0.5 mg/L / 5 mg/L / 10 mg/L / 20 mg/L	THREE REPLICATES	Yuan,Z., Z. Miao, X. Gong, B. Zhao, Y. Zhang, H. Ma, J. Zhang, and B. Zhao	177044	Changes on Lipid Peroxidation, Enzymatic Activities and Gene Expression in Planarian (Dugesia japonica) Following Exposure to Perfluorooctanoic Acid	Ecotoxicol. Environ. Saf.145:564-568	2017
PFOA	7	335671	2,2,3,3,4,4,5,5,6,6,7,7,8,8,8-Pentadecafluorooctanoic acid	Unmeasured	Not reported	Dugesia japonica	Flatworm	Worms	Not reported	NR	Not reported	Wild	Static	Fresh water	5	Formulation	0.5	AI mg/L	Enzyme(s)	Glutathione peroxidase	NOEC	Whole organism	<	0.05	ECOTOX	10	Day(s)	Concurrent control	Acute (Not reported)	100	0 mg/L / 0.5 mg/L / 5 mg/L / 10 mg/L / 20 mg/L	THREE REPLICATES	Yuan,Z., Z. Miao, X. Gong, B. Zhao, Y. Zhang, H. Ma, J. Zhang, and B. Zhao	177044	Changes on Lipid Peroxidation, Enzymatic Activities and Gene Expression in Planarian (Dugesia japonica) Following Exposure to Perfluorooctanoic Acid	Ecotoxicol. Environ. Saf.145:564-568	2017
PFOA	7	335671	2,2,3,3,4,4,5,5,6,6,7,7,8,8,8-Pentadecafluorooctanoic acid	Unmeasured	Not reported	Dugesia japonica	Flatworm	Worms	Not reported	NR	Not reported	Wild	Renewal	Fresh water	2	Formulation	15	AI mg/L	Biochemistry	Glutathione disulfide (oxidized glutathione)	NOEC	Whole organism	<	0.05	ECOTOX	1	Day(s)	Carrier or solvent	Acute (Not reported)	120	0 mg/L / 15 mg/L	THREE REPLICATES	Zhang,J., B. Wang, B. Zhao, Y. Li, X. Zhao, and Z. Yuan	178340	Blueberry Anthocyanin Alleviate Perfluorooctanoic Acid-Induced Toxicity in Planarian (Dugesia japonica) by Regulating Oxidative Stress Biomarkers, ATP Contents, DNA Methylation and mRNA Expression	Environ. Pollut.245:957-964	2019
PFOA	7	335671	2,2,3,3,4,4,5,5,6,6,7,7,8,8,8-Pentadecafluorooctanoic acid	Unmeasured	Not reported	Dugesia japonica	Flatworm	Worms	Not reported	NR	Not reported	Wild	Renewal	Fresh water	2	Formulation	15	AI mg/L	Enzyme(s)	Glutathione reductase	NOEC	Whole organism	<	0.05	ECOTOX	7	Day(s)	Carrier or solvent	Acute (Not reported)	120	0 mg/L / 15 mg/L	THREE REPLICATES	Zhang,J., B. Wang, B. Zhao, Y. Li, X. Zhao, and Z. Yuan	178340	Blueberry Anthocyanin Alleviate Perfluorooctanoic Acid-Induced Toxicity in Planarian (Dugesia japonica) by Regulating Oxidative Stress Biomarkers, ATP Contents, DNA Methylation and mRNA Expression	Environ. Pollut.245:957-964	2019
PFOA	7	335671	2,2,3,3,4,4,5,5,6,6,7,7,8,8,8-Pentadecafluorooctanoic acid	Unmeasured	Not reported	Dugesia japonica	Flatworm	Worms	Not reported	NR	Not reported	Wild	Renewal	Fresh water	2	Formulation	15	AI mg/L	Biochemistry	Malondialdehyde	NOEC	Whole organism	<	0.05	ECOTOX	7	Day(s)	Carrier or solvent	Acute (Not reported)	120	0 mg/L / 15 mg/L	THREE REPLICATES	Zhang,J., B. Wang, B. Zhao, Y. Li, X. Zhao, and Z. Yuan	178340	Blueberry Anthocyanin Alleviate Perfluorooctanoic Acid-Induced Toxicity in Planarian (Dugesia japonica) by Regulating Oxidative Stress Biomarkers, ATP Contents, DNA Methylation and mRNA Expression	Environ. Pollut.245:957-964	2019
PFOA	7	335671	2,2,3,3,4,4,5,5,6,6,7,7,8,8,8-Pentadecafluorooctanoic acid	Unmeasured	Not reported	Dugesia japonica	Flatworm	Worms	Not reported	NR	Not reported	Wild	Static	Fresh water	2	Formulation	15	AI mg/L	Enzyme(s)	Succinate dehydrogenase	NOEC	Whole organism	<	0.05	ECOTOX	10	Day(s)	Concurrent control	Acute (Not reported)	100	0 mg/L / 15 mg/L	3 REPLICATES	Yuan,Z., J. Zhang, C. Tu, Z. Wang, and W. Xin	175665	The Protective Effect of Blueberry Anthocyanins Against Perfluorooctanoic Acid-Induced Disturbance in Planarian (Dugesia japonica)	Ecotoxicol. Environ. Saf.127:170-174	2016
PFOA	7	335671	2,2,3,3,4,4,5,5,6,6,7,7,8,8,8-Pentadecafluorooctanoic acid	Unmeasured	Not reported	Dugesia japonica	Flatworm	Worms	Not reported	NR	Not reported	Wild	Renewal	Fresh water	6	Active ingredient	0.5	AI mg/L	Enzyme(s)	Catalase	NOEC	Whole organism	<	0.05	ECOTOX	10	Day(s)	Carrier or solvent	Acute (Not reported)	30	0 mg/L / 0.5 mg/L / 1 mg/L / 5 mg/L / 10 mg/L / 15 mg/L	THREE REPLICATES, PLANARIA WERE HOMOGENIZED AFTER EXPOSURE	Yuan,Z., J. Zhang, Y. Zhang, H. Zhen, and Y. Sun	177055	The Effect of Perfluorooctanoic Acid on the Planarian Dugesia japonica	Pol. J. Environ. Stud.24(2): 801-807	2015
PFOA	7	335671	2,2,3,3,4,4,5,5,6,6,7,7,8,8,8-Pentadecafluorooctanoic acid	Unmeasured	Not reported	Dugesia japonica	Flatworm	Worms	Not reported	NR	Not reported	Wild	Renewal	Fresh water	6	Active ingredient	15	AI mg/L	Enzyme(s)	Superoxide dismutase (SOD) enzyme activity	NOEC	Whole organism	<	0.05	ECOTOX	10	Day(s)	Carrier or solvent	Acute (Not reported)	30	0 mg/L / 0.5 mg/L / 1 mg/L / 5 mg/L / 10 mg/L / 15 mg/L	THREE REPLICATES, PLANARIA WERE HOMOGENIZED AFTER EXPOSURE	Yuan,Z., J. Zhang, Y. Zhang, H. Zhen, and Y. Sun	177055	The Effect of Perfluorooctanoic Acid on the Planarian Dugesia japonica	Pol. J. Environ. Stud.24(2): 801-807	2015
PFOA	7	335671	2,2,3,3,4,4,5,5,6,6,7,7,8,8,8-Pentadecafluorooctanoic acid	Chemical analysis reported	American Society for Testing and Materials	Limnodrilus hoffmeisteri	Tubificid Worm, Oligochaete	Worms	Not reported	NR	Not reported	Laboratory	Static	Fresh water	8	Active ingredient	300	AI mg/L	Mortality	Mortality	NR-ZERO	Not reported		NA	ECOTOX	4	Day(s)	Multiple types of controls were reported by the author	Acute	10	0 mg/L / 0 mg/L / 300.00 mg/L / 390.00 mg/L / 507.00 mg/L / 659.10 mg/L / 856.83 mg/L / 1113.88 mg/L	THREE REPLICATES	Yang,S., F. Xu, F. Wu, S. Wang, and B. Zheng	175260	Development of PFOS and PFOA Criteria for the Protection of Freshwater Aquatic Life in China	Sci. Total Environ.470/471:677-683	2014
PFOA	7	335671	2,2,3,3,4,4,5,5,6,6,7,7,8,8,8-Pentadecafluorooctanoic acid	Unmeasured	Not reported	Dugesia japonica	Flatworm	Worms	Not reported	NR	Not reported	Wild	Static	Fresh water	5	Formulation	NR	AI mg/L	Enzyme(s)	Caspase 3	NR	Whole organism	<	0.05	Not reported	7	Day(s)	Concurrent control	Acute (Not reported)	100	0 mg/L / 0.5 mg/L / 5 mg/L / 10 mg/L / 20 mg/L	THREE REPLICATES	Yuan,Z., Z. Miao, X. Gong, B. Zhao, Y. Zhang, H. Ma, J. Zhang, and B. Zhao	177044	Changes on Lipid Peroxidation, Enzymatic Activities and Gene Expression in Planarian (Dugesia japonica) Following Exposure to Perfluorooctanoic Acid	Ecotoxicol. Environ. Saf.145:564-568	2017
PFOA	7	335671	2,2,3,3,4,4,5,5,6,6,7,7,8,8,8-Pentadecafluorooctanoic acid	Unmeasured	Not reported	Dugesia japonica	Flatworm	Worms	Not reported	NR	Not reported	Wild	Static	Fresh water	5	Formulation	NR	AI mg/L	Genetics	Heat shock protein 90 mRNA	NR	Whole organism	<	0.05	Not reported	4	Day(s)	Concurrent control	Acute (Not reported)	100	0 mg/L / 0.5 mg/L / 5 mg/L / 10 mg/L / 20 mg/L	THREE REPLICATES	Yuan,Z., Z. Miao, X. Gong, B. Zhao, Y. Zhang, H. Ma, J. Zhang, and B. Zhao	177044	Changes on Lipid Peroxidation, Enzymatic Activities and Gene Expression in Planarian (Dugesia japonica) Following Exposure to Perfluorooctanoic Acid	Ecotoxicol. Environ. Saf.145:564-568	2017
PFOA	7	335671	2,2,3,3,4,4,5,5,6,6,7,7,8,8,8-Pentadecafluorooctanoic acid	Unmeasured	Not reported	Dugesia japonica	Flatworm	Worms	Not reported	NR	Not reported	Wild	Static	Fresh water	5	Formulation	NR	AI mg/L	Enzyme(s)	Glutathione peroxidase	NR	Whole organism	<	0.05	Not reported	3	Day(s)	Concurrent control	Acute (Not reported)	100	0 mg/L / 0.5 mg/L / 5 mg/L / 10 mg/L / 20 mg/L	THREE REPLICATES	Yuan,Z., Z. Miao, X. Gong, B. Zhao, Y. Zhang, H. Ma, J. Zhang, and B. Zhao	177044	Changes on Lipid Peroxidation, Enzymatic Activities and Gene Expression in Planarian (Dugesia japonica) Following Exposure to Perfluorooctanoic Acid	Ecotoxicol. Environ. Saf.145:564-568	2017
PFOA	7	335671	2,2,3,3,4,4,5,5,6,6,7,7,8,8,8-Pentadecafluorooctanoic acid	Unmeasured	Not reported	Dugesia japonica	Flatworm	Worms	Not reported	NR	Not reported	Wild	Static	Fresh water	5	Formulation	NR	AI mg/L	Enzyme(s)	Glutathione peroxidase	NR	Whole organism	<	0.05	Not reported	1	Day(s)	Concurrent control	Acute (Not reported)	100	0 mg/L / 0.5 mg/L / 5 mg/L / 10 mg/L / 20 mg/L	THREE REPLICATES	Yuan,Z., Z. Miao, X. Gong, B. Zhao, Y. Zhang, H. Ma, J. Zhang, and B. Zhao	177044	Changes on Lipid Peroxidation, Enzymatic Activities and Gene Expression in Planarian (Dugesia japonica) Following Exposure to Perfluorooctanoic Acid	Ecotoxicol. Environ. Saf.145:564-568	2017
PFOA	7	335671	2,2,3,3,4,4,5,5,6,6,7,7,8,8,8-Pentadecafluorooctanoic acid	Unmeasured	Not reported	Dugesia japonica	Flatworm	Worms	Not reported	NR	Not reported	Wild	Static	Fresh water	5	Formulation	NR	AI mg/L	Genetics	Heat shock protein 40 mRNA	NR	Whole organism	<	0.05	Not reported	10	Day(s)	Concurrent control	Acute (Not reported)	100	0 mg/L / 0.5 mg/L / 5 mg/L / 10 mg/L / 20 mg/L	THREE REPLICATES	Yuan,Z., Z. Miao, X. Gong, B. Zhao, Y. Zhang, H. Ma, J. Zhang, and B. Zhao	177044	Changes on Lipid Peroxidation, Enzymatic Activities and Gene Expression in Planarian (Dugesia japonica) Following Exposure to Perfluorooctanoic Acid	Ecotoxicol. Environ. Saf.145:564-568	2017
PFOA	7	335671	2,2,3,3,4,4,5,5,6,6,7,7,8,8,8-Pentadecafluorooctanoic acid	Unmeasured	Not reported	Dugesia japonica	Flatworm	Worms	Not reported	NR	Not reported	Wild	Renewal	Fresh water	5	Active ingredient	NR	AI mg/L	Genetics	Orthodenticle B mRNA	NR	Whole organism	<	0.05	Not reported	10	Day(s)	Carrier or solvent	Acute (Not reported)	10	0 mg/L / 0.5 mg/L / 5 mg/L / 10 mg/L / 20 mg/L	THREE REPLICATES, BETA-ACTIN GENE USED AS AN INTERNAL REFERENCE GENE	Yuan,Z., J. Zhang, B. Zhao, Z. Miao, and X. Wu	176960	Effects of Perfluorooctanoic Acid on Neural Genes Expression and Neuronal Morphology in the Planarian Dugesia japonica	Chem. Ecol.32(6): 575-582	2016
PFOA	7	335671	2,2,3,3,4,4,5,5,6,6,7,7,8,8,8-Pentadecafluorooctanoic acid	Unmeasured	Not reported	Dugesia japonica	Flatworm	Worms	Not reported	NR	Not reported	Wild	Renewal	Fresh water	5	Active ingredient	NR	AI mg/L	Genetics	Forkhead transcription factor G mRNA	NR	Whole organism	<	0.05	Not reported	1	Day(s)	Carrier or solvent	Acute (Not reported)	10	0 mg/L / 0.5 mg/L / 5 mg/L / 10 mg/L / 20 mg/L	THREE REPLICATES, BETA-ACTIN GENE USED AS AN INTERNAL REFERENCE GENE	Yuan,Z., J. Zhang, B. Zhao, Z. Miao, and X. Wu	176960	Effects of Perfluorooctanoic Acid on Neural Genes Expression and Neuronal Morphology in the Planarian Dugesia japonica	Chem. Ecol.32(6): 575-582	2016
PFOA	7	335671	2,2,3,3,4,4,5,5,6,6,7,7,8,8,8-Pentadecafluorooctanoic acid	Unmeasured	Not reported	Dugesia japonica	Flatworm	Worms	Not reported	NR	Not reported	Wild	Renewal	Fresh water	5	Active ingredient	NR	AI mg/L	Genetics	Forkhead transcription factor G mRNA	NR	Whole organism	<	0.05	Not reported	4	Day(s)	Carrier or solvent	Acute (Not reported)	10	0 mg/L / 0.5 mg/L / 5 mg/L / 10 mg/L / 20 mg/L	THREE REPLICATES, BETA-ACTIN GENE USED AS AN INTERNAL REFERENCE GENE	Yuan,Z., J. Zhang, B. Zhao, Z. Miao, and X. Wu	176960	Effects of Perfluorooctanoic Acid on Neural Genes Expression and Neuronal Morphology in the Planarian Dugesia japonica	Chem. Ecol.32(6): 575-582	2016
PFOA	7	335671	2,2,3,3,4,4,5,5,6,6,7,7,8,8,8-Pentadecafluorooctanoic acid	Unmeasured	Not reported	Dugesia japonica	Flatworm	Worms	Not reported	NR	Not reported	Wild	Renewal	Fresh water	5	Active ingredient	NR	AI mg/L	Genetics	Orthodenticle B mRNA	NR	Whole organism	<	0.05	Not reported	4	Day(s)	Carrier or solvent	Acute (Not reported)	10	0 mg/L / 0.5 mg/L / 5 mg/L / 10 mg/L / 20 mg/L	THREE REPLICATES, BETA-ACTIN GENE USED AS AN INTERNAL REFERENCE GENE	Yuan,Z., J. Zhang, B. Zhao, Z. Miao, and X. Wu	176960	Effects of Perfluorooctanoic Acid on Neural Genes Expression and Neuronal Morphology in the Planarian Dugesia japonica	Chem. Ecol.32(6): 575-582	2016
PFOA	7	335671	2,2,3,3,4,4,5,5,6,6,7,7,8,8,8-Pentadecafluorooctanoic acid	Unmeasured	Not reported	Dugesia japonica	Flatworm	Worms	Not reported	NR	Not reported	Wild	Renewal	Fresh water	5	Active ingredient	NR	AI mg/L	Genetics	Forkhead transcription factor G mRNA	NR	Whole organism	<	0.05	Not reported	10	Day(s)	Carrier or solvent	Acute (Not reported)	10	0 mg/L / 0.5 mg/L / 5 mg/L / 10 mg/L / 20 mg/L	THREE REPLICATES, BETA-ACTIN GENE USED AS AN INTERNAL REFERENCE GENE	Yuan,Z., J. Zhang, B. Zhao, Z. Miao, and X. Wu	176960	Effects of Perfluorooctanoic Acid on Neural Genes Expression and Neuronal Morphology in the Planarian Dugesia japonica	Chem. Ecol.32(6): 575-582	2016
[truncated: 2,158 more rows]

## Sheet: SI-3.6
Supplemental Information 3 Ankley et al. 2020 Assessing the Ecological Risks of Per- and Polyfluoroalkyl Substances: Current State-of-the Science and a Proposed Path Forward
Table SI-3.6 Ecotoxicological data (all the effects and endpoints) of PFAS for terrestrial invertebrates mined from US EPA ECOTOX Knowledgebase (acces November 2019).
[truncated: 1,176 more rows]
[truncated: 1 more columns]

## Sheet: SI-3.8
Supplemental Information 3 Ankley et al. 2020 Assessing the Ecological Risks of Per- and Polyfluoroalkyl Substances: Current State-of-the Science and a Proposed Path Forward
[truncated: 5,320 more rows]

[truncated: 1 more sheets: SI-3.12]
